# Supplementary material for: Clock-dated phylogeny for 48% of the 700 species of Crotalaria (Fabaceae–Papilionoideae) resolves sections worldwide and implies conserved flower and leaf traits throughout its pantropical range
Source: BMC Evol Biol. 2017 Feb 28;17:61. doi: 10.1186/s12862-017-0903-5 (PMC5331720; doi:10.1186/s12862-017-0903-5)
Supplement: Additional file 8: Table S1. — Species used in this study with herbarium vouchers, place of deposition (in a few cases also their barcodes), geographic origin, distribution ranges, and GenBank accession numbers for all sequences. Type species of Polhill’s [45] and Le Roux et al.’s [36] sections are listed with the respective sectional names and are marked with an asterisk. Newly sequenced species in bold. Native distribution areas are marked by an (N), those where a species has been introduced by an (I), and those where the status is uncertain by an (U). (XLSX 69 kb) [file 12862_2017_903_MOESM8_ESM.xlsx]

## Sheet: Species_sequence_table
Species name	Voucher information and geographical origin	Species distribution range	ETS	ITS	matK	psbA-trnH	rbcL
Ammodendron conollyi Boiss.	N. Beliania and G. Proskuriakova, locality unknown (RNG)	Asia (N): Kazakhstan, Turkmenistan, Uzbekistan	-	EF457705	-	-	-
Anarthrophyllum cumingii (Hook. & Arn.) F.Phil.	A. K. Ainouche An201, locality unknown (MAF)	South America (N): Chile	-	FJ839486	-	-	-
Aspalathus chenopoda L.*	R. Dahlgren and B. Peterson 350, South Africa (M)	Africa (N): South Africa	KX390757	KX371651	-	-	-
Aspalathus fusca Thunb.	R. Dahlgren and A. Strid 4027, South Africa (M)	Africa (N): South Africa	KX390758	-	-	-	-
Aspalathus nivea Thunb.	R. Dahlgren and B. Peterson 1515, South Africa (M)	Africa (N): South Africa	KX390759	KX371652	-	-	-
Baptisia alba (L.) Vent.*	Jones NCBG-3-00, China (KUN)	North America (N): Canada, United States	-	AY773348	-	-	-
Bolusia amboensis (Schinz) Harms	ETS, ITS: W. Giess 10091, Namibia (M) matK, psbA-trnH: J. S. Boatwright et al. 248, South Africa (WIND) rbcL: W. Giess 10091, Namibia (K)	Africa (N): Botswana, Namibia, South Africa, Zambia	KX390760	KX371653	-	JQ067549	EU347943
Bowdichia virgilioides Kunth*	R. T. Pennington 477, Brazil (E)	South America (N): Brazil, Colombia, Guyana, Paraguay, Surinam, Venezuela	-	EF457709	-	-	-
Brongniartia alamosana Rydb.	Hu 1120, Mexico (DAV)	North- and Central America (N): Mexico, Sonora	-	AF467022	-	-	-
Cadia purpurea (G.Piccioli) Aiton	Cameron and Miller 12281b, locality unknown (E)	Africa (N): Ethiopia, Kenya, Somalia; Middle East (N): Oman, Saudi Arabia, Yemen	-	EF457710	-	-	-
Calobota cytisoides (Berg.) Eckl. and Zeyh.*	P. Goldblatt 7197, South Africa (M)	Africa (N): South Africa	KX390761	KX371654	-	-	-
Calpurnia intrusa (W.T.Aiton) E.Mey.*	B.-E. van Wyk 3006, South Africa (JRAU)	Africa (N): Lesotho, South Africa	-	AJ409914	-	-	-
Crotalaria abbreviata Baker f.	ETS, ITS, psbA-trnH: H. Wild 3291, Zimbabwe (M) rbcL: Bidgood et al. 3512, Tanzania (UPS)	Africa (N): Tanzania, Congo, Zambia, Zimbabwe	KX390762	KX371655	-	KX390740	JQ041115
Crotalaria acicularis Benth.	M. Ramos 462, Philippines (M)	Asia (N): Bangladesh, Burma, Cambodia, China, Hainan, India, Indonesia, Laos, Myanmar, Nepal, Philippines, Sulawesi, Taiwan, Thailand, Vietnam; Australasia (N): Australia	-	KX371656	-	-	-
Crotalaria aculeata De Wild.	ITS: J. M. Hildebrant 3485, Madagascar (M) matK, psbA-trnH, rbcL: Mhoro and Backéus 2330, Tanzania (UPS)	Africa (N): Angola, Burundi, Ethiopia, Malawi, Rwanda, Sudan, Tanzania, Uganda, Congo, Zambia; Indian Ocean (U): Madagascar, Reunion	-	KX371657	-	JQ067383	JQ041116
Crotalaria adamsonii Baker f.	F. Malaisse 9506, Congo (MO)	Africa (N): Angola, Congo, Malawi, Mozambique, Tanzania, Congo, Zambia	KX390763	KX371658	-	-	-
Crotalaria adenocarpoides Taub.	P. K. Rwaburindore 5196, Uganda (M)	Africa (N): Burundi, Rwanda, Uganda, Congo	-	KX371659	-	-	-
Crotalaria adolfi Harms	Iversen et al. 87597, Tanzania (UPS)	Africa (N): Tanzania	-	JQ067163	-	JQ067384	JQ041117
Crotalaria aegyptiaca Benth.	A. Shmida s. n. [MSB75784], Israel (MSB)	Africa (N): Egypt, Somalia; Asia (N): Iran; Middle East (N): Israel, Jordan, Oman, Saudi Arabia, Sinai, United Arab Emirates, Yemen	KX390764	KX371660	-	-	-
Crotalaria agatiflora Schweinf.	ITS: P. J. Greenway and Kanuri 13.648, Kenya (M) matK: Fries and Fries 2047, Kenya (UPS)	Africa (N): Burundi, Ethiopia, Kenya, Malawi, Mozambique, Tanzania, Uganda, Congo, Zimbabwe; Asia (I): India; Australasia (I): Australia, New Zealand; South America (I): Colombia	-	KX371661	-	JQ067425	JQ041118
Crotalaria alata D.Don	Van Beusekom 3652, Thailand (K)	Africa (I): Tanzania, Uganda; Asia (N): Bangladesh, Bhutan, Cambodia, China, Hainan, India, Indonesia, Laos, Malaysia, Mayanmar, Nepal, Sri Lanka, Sumatra, Thailand, Vietnam; Australasia (N): Papua New Guinea; Caribbean (U); Indian Ocean (I): Madagascar, Mauritius, Reunion; Pacific Ocean (N): Bismarck Archipelago	-	JQ067339	-	-	-
Crotalaria albicaulis Franch.	Gilbert et al. 7358, Ethiopia (UPS)	Africa (N): Djibouti, Ethiopia, Somalia	-	JQ067164	-	JQ067385	JQ041119
Crotalaria albida Roth	Ye 2606, China (MO)	Asia (N): Bangladesh, Bhutan, Cambodia, China, Hainan, India, Java, Laos, Lesser Sunda Is, Malaysia, Myanmar, Nepal, Pakistan, Philippines, Sri Lanka, Sulawesi, Sumatra, Taiwan, Thailand, Vietnam; Australasia (N): Papua New Guinea	-	KX371662	-	-	-
Crotalaria alexandri Baker f.	M. G. Gilbert et al. 9201, Ethiopia (K)	Africa (N): Burundi, Ethiopia, Kenya, Malawi, Mozambique, Rwanda, Tanzania, Uganda, Zambia, Zimbabwe	KX390765	KX371663	-	JQ067386	JQ041120
Crotalaria allophylla Thulin * Sect. Borealigeniculatae M.M. Le Roux & B.-E. van Wyk	Thulin et al. 7282, Somalia (UPS)	Africa (N): Somalia	-	JQ067166	-	JQ067387	JQ041121
Crotalaria amoena Baker	Bidgood et al. 4565, Tanzania (UPS)	Africa (N): Angola, Tanzania, Congo, Zambia	-	JQ067167	-	-	JQ041122
Crotalaria angulata Mill.	S. S. Subramaniam 1068, India (DUH)	Asia (N): India, Sri Lanka	-	KP698615	-	-	-
Crotalaria ankaratrana R.Vig.	Peltier 5015, Madagascar (P)	Indian Ocean (N): Madagascar	-	JQ067282	-	JQ067498	JQ041124
Crotalaria annua Milne-Redh.	Bidgood et al. 4070, Tanzania (UPS)	Africa (N): Angola, Malawi, Tanzania, Congo, Zambia	-	JQ067168	-	-	JQ041125
Crotalaria anomala R.Vig.	Peltier 4944, Madagascar (P)	Indian Ocean (N): Madagascar	-	JQ067281	-	-	JQ041126
Crotalaria anthyllopsis Baker	Bidgood and Vollesen 3191, Tanzania (UPS)	Africa (N): Angola, Burundi, Central African Republic, Ethiopia, Kenya, Malawi, Mali, Mozambique, Nigeria, Rwanda, Tanzania, Uganda, Congo, Zambia, Zimbabwe	-	JQ067169	-	-	JQ041127
Crotalaria arenaria Benth.	Eden Foundation 65, Niger (K)	Africa (N): Chad, Mali, Mauritania, Niger, Nigeria, Senegal	-	JQ067333	-	JQ067538	JQ067581
Crotalaria argenteotomentosa R. Wilczek	F. Malaisse 10546, Congo (M)	Africa (N): Congo, Zambia	KX390766	KX371664	-	-	-
Crotalaria argyraea Baker	M. M. Le Roux et al. 59, Namibia (WIND)	Africa (N): Angola, Namibia	-	JQ067302	-	JQ067513	JQ067582
Crotalaria argyrolobioides Baker	Brummit 11355,Malawi (UPS)	Africa (N): Malawi, Mozambique, Tanzania, Congo, Zambia	-	JQ067170	-	JQ067391	JQ041128
Crotalaria aridicola Domin	Forster 20890, Australia (MEL)	Australasia (N): Australia	-	JQ067293	-	JQ067506	-
Crotalaria arushae Polhill	M. Richards 23729, Tanzania (M)	Africa (N): Tanzania	KX390767	KX371665	-	-	-
Crotalaria assamica Benth.	GenBank GU396702; unvouchered	Asia (N): China, Hainan, India, Laos, Myanmar, Taiwan, Thailand, Vietnam	-	-	-	GU396702	-
Crotalaria atrorubens Benth.	R. Bartha 7127, Nigeria (M)	Africa (N): Cameroon, Chad, Ghana, Mali, Niger, Nigeria, Senegal, Sudan	-	KX371666	-	-	-
Crotalaria aurea Baker f.	Giess 13497, Namibia (WIND)	Africa (N): Namibia	-	JQ067157	-	-	JQ041129
Crotalaria avonensis Delaney & Wunderlin	K. R. De Laney 1623, USA (K)	North America (N): United States	KX390768	KX371667	-	-	-
Crotalaria axillaris Aiton	Swenson 8, Kenya (UPS)	Africa (N): Angola, Burundi, Central African Republic, Ethiopia, Ghana, Kenya, Malawi, Mozambique, Tanzania, Togo, Uganda, Congo, Zambia	-	JQ067171	-	JQ067392	JQ041130
Crotalaria axillifloroides R.Wilczek	E. A. Robinson 5246, Zimbabwe (M)	Africa (N): Congo, Zambia	KX390769	KX371668	-	-	-
Crotalaria bahiaensis Windler & Skinner	Dr. Zehntner 2049, Brazil (M)	South America (N): Brazil	KX390770	KX371669	-	-	-
Crotalaria balansae Micheli	De Barros 2561, Brazil (SP)	South America (N): Argentina, Brazil, Paraguay	KX390771	KX371670	-	-	-
Crotalaria ballyi Polhill	Gilbert and Thulin 1488, Kenya (UPS)	Africa (N): Kenya	-	JQ067172	-	JQ067393	JQ041131
Crotalaria barbata Wight & Arn.	ITS: Hohenacker s. n. [M-0242309], India (M) psbA-trnH: Wight 610, locality unknown (MEL)	Asia (N): India, Java	-	KX371671	-	JQ067508	-
Crotalaria barkae Schweinf.	H. Ern et al. 1279, Togo (B)	Africa (N): Angola, Botswana, Burkina Faso, Cameroon, Chad, Ethiopia, Ghana, Kenya, Malawi, Mozambique, Namibia, Niger, Nigeria, Somalia, South Africa, Sudan, Tanzania, Togo, Zambia, Zimbabwe	KX390772	KX371672	-	-	-
Crotalaria barnabassii Baker f.	B.-E. van Wyk s. n., Botswana (JRAU)	Africa (N): Angola, Malawi, Mozambique, Namibia, South Africa, Tanzania, Zimbabwe	-	JQ067322	-	-	JQ067584
Crotalaria becquetii R.Wilczek	Lovett and Kayombo 4901,Tanzania (UPS)	Africa (N): Congo, Malawi, Rwanda, Tanzania, Uganda, Zambia	-	JQ067173	-	JQ067394	JQ041132
Crotalaria beddomeana Thoth. & A.A.Ansari	Conveny et al. 5844, Australia (MEL)	Asia (N): India, Sri Lanka; Australasia (I): Australia	-	JQ067287	-	JQ067501	JQ041227
Crotalaria benadirensis Chiov.	Gilbert and Thulin 1151, Kenya (UPS)	Africa (N): Somalia	-	JQ067174	-	JQ067395	JQ041133
Crotalaria bequaertii Baker f.	ETS: E. A. Robinson 6494, Zimbabwe (M) ITS, matK, rbcL: Bidgood et al. 4439, Tanzania (UPS)	Africa (N): Angola, Congo, Malawi, Tanzania, Zambia, Zimbabwe	KX390773	JQ067175	-	-	JQ041134
Crotalaria berteroana DC.	S. S. Subramaniam et al. 1073, India (DUH)	Asia (N): India, Indonesia, Sri Lanka, Sumatra; Australasia (N): Papua New Guinea; Caribbean (N): Guadeloupe, Jamaica, Puerto Rico; Indian Ocean (I): Madagascar, Mauritius, Reunion, Seychelles; Pacific Ocean (I): Hawaii	-	KR673341	-	-	-
Crotalaria bifaria L.f.	Kambale SSK-1, India (DUH)	Asia (N): India, Sri Lanka	-	JQ945936	-	-	-
Crotalaria boehmii Taub.	Bidgood et al. 3862, Tanzania (UPS)	Africa (N): Tanzania	-	JQ067176	JQ040997	-	JQ041136
Crotalaria bogdaniana Polhill	Gilbert et al. 8216, Ethiopia (UPS)	Africa (N): Ethiopia, Kenya, Somalia, Tanzania, Uganda	-	JQ067177	JQ040998	-	JQ041137
Crotalaria boliviensis Windler & S.G. Skinner	J. R. I. Word and M. Mendoza 19077, Bolivia (K)	South America (N): Bolivia	KX390774	KX371673	-	KX390741	-
Crotalaria bongensis Baker f.	ITS: Espírito Santo Explorações Botânicas 3466, Guinea-Bissau (M) matK, psbA-trnH, rbcL: Mhoro 1020, Tanzania (UPS)	Africa (N): Angola, Cameroon, Central African Republic, Kenya, Liberia, Nigeria, Sudan, Tanzania, Uganda, Congo, Zambia	-	KX390756	JQ040999	JQ067399	JQ041138
Crotalaria boranica Baker f.	J. J. F. E. de Wilde 5935, Ethiopia (M)	Africa (N): Ethiopia, Kenya, Somalia	KX390775	KX371674	JQ041000	KX390745	KX083394
Crotalaria bosseri M.Peltier	Barthelat 1313, Madagascar (P)	Indian Ocean (N): Madagascar	-	JQ067270	-	JQ067489	JQ041140
Crotalaria brachycarpa Benth.	E. Ule 7200, Brazil (K)	South America (N): Brazil	-	KX371675	-	KX390742	-
Crotalaria bracteata D.C.	M. van de Bult 1282, Thailand (M)	Asia (N): Bangladesh, Bhutan, Burma, Cambodia, China, India, Laos, Myanmar, Philippines, Thailand, Vietnam	KX390776	KX371676	-	-	-
Crotalaria brevicornuta Polhill	R. M. Polhill and S. Paulo 1926, Tanzania (B)	Africa (N): Tanzania	KX390777	KX371677	-	-	-
Crotalaria brevidens Benth.	ETS: Weston 4936, Costa Rica (MO) ITS, matK, rbcL: Pócs 87065/A, Tanzania (UPS)	Africa (N): Burundi, Cameroon, Central African Republic, Chad, Ethiopia, Kenya, Nigeria, Rwanda, Sudan, Tanzania, Uganda, Congo; Caribbean (I): Dominican Republic, Guadeloupe, Martinique, Puerto Rico, Virgin Is; Central America (I): Costa Rica; North America (I): United States; South America (I): Brazil, Colombia	KX390778	JQ067196	JQ041001	-	JQ041141
Crotalaria breviflora DC.	A. S. Flores et al. 717, Brazil (MIRR)	South America (N): Brazil	KX390779	KX371678	-	-	-
Crotalaria brevipedunculata Windler	Gentry 5311, Mexico (M)	Central America (N): Mexico	-	KX371679	-	-	-
Crotalaria bupleurifolia Cham. & Schltdl.	Gutiérrez MNMG 576, Mexico (MO)	Central America (N): Mexico	KX390780	KX371680	-	-	-
Crotalaria burhia Benth.	V. Mozaffarian 52827, Iran (TARI)	Asia (N): Afghanistan, India, Iran, Pakistan	-	KX371681	-	-	-
Crotalaria burkeana Benth.	Schutte 457, South Africa (JRAU)	Africa (N): Botswana, Mozambique, South Africa, Swaziland, Zimbabwe	-	JQ067127	JQ041002	-	JQ041143
Crotalaria burttii Baker f.	Bidgood et al. 1028, Tanzania (UPS)	Africa (N): Kenya, Tanzania	-	JQ067181	JQ041003	JQ067402	JQ041144
Crotalaria cajanifolia Kunth.	P. Döbbeler 4786, Costa Rica (M)	Caribbean (U): Caribbean; Central America: Belize (U), Costa Rica (U), Guatemala (U), Mexico (U), Nicaragua (N), Panama (U)	-	KX371682	-	-	-
Crotalaria callensii R. Wilczek	E. A. Robinson 6022, Congo (M)	Africa (N): Congo	-	KX371683	-	-	-
Crotalaria calycina Schrank* sect. Calycinae Wight & Arn.	ITS: A. Loher 2405, Philippines (M) matK, rbcL: Vollesen 4501, Tanzania (UPS)	Africa (N): Angola, Burundi, Central African Republic, Chad, Congo, Ethiopia, Gabon, Ghana, Guinea, Guinea Bissau, Ivory Coast, Mali, Mozambique, Nigeria, Senegal, Sierra Leone, Sudan, Tanzania, Togo, Uganda, Zaire, Zambia; Asia (N): Bangladesh, Bhutan, Cambodia, China, East Timor, Hainan, India, Indonesia, Laos, Lesser Sunda Is, Malaysia, Moluccas, Nepal, Pakistan, Philippines, Ryukyu Is, Sri La…	-	KX371684	JQ041004	-	JQ041145
Crotalaria camptosepala Thulin	Thulin et al. 7259, Somalia (UPS)	Africa (N): Somalia	-	JQ067182	JQ041005	-	JQ041146
Crotalaria capensis Jacq.	ITS: B.-E. van Wyk 1985, South Africa (JRAU) matK: Maurin et al. OM3786, South Africa (PRE) rbcL: B.-E. van Wyk 2933a, South Africa (JRAU)	Africa: Kenya (I), Malawi (N), Mozambique (N), South Africa (N), Swaziland (N), Zimbabwe (N); Asia (I): Nepal; Indian Ocean (I): Mauritius (I), Reunion (I); Pacific Ocean (I): New Zealand	-	EU347884	JX905953	-	EU348034
Crotalaria capillipes Polhill	Bidgood et al. 1036, Tanzania (UPS)	Africa (N): Tanzania	-	JQ067183	JQ041006	JQ067404	JQ041147
Crotalaria caudata Baker	Bidgood et al. 4488, Tanzania (UPS)	Africa (N): Angola, Burundi, Cameroon, Mozambique, Nigeria, Tanzania, Uganda, Zaire, Zambia, Zimbabwe	-	JQ067184	-	-	JQ041148
Crotalaria cephalotes A.Rich.	Bidgood et al. 3993, Tanzania (UPS)	Africa (N): Angola, Benin, Burkina Faso, Burundi, Cameroon, Central African Republic, Chad, Ethiopia, Ghana, Guinea, Ivory Coast, Kenya, Malawi, Mali, Mozambique, Nigeria, Rwanda, Senegal, Sudan, Tanzania, Togo, Uganda, Zaire, Zambia, Zimbabwe	-	JQ067185	-	-	JQ041149
Crotalaria chaco-serranensis H.G.Bach & Fortunato	Pérez et al. 4367, Argentina (K)	South America (N): Argentina, Bolivia	KX390781	KX371685	-	KX390753	-
Crotalaria chinensis L.	Sorensen et al. 2254, Thailand (K)	Asia (N): Burma, Cambodia, China, Hainan, India, Indonesia, Laos, Malaysia, Myanmar, Philippines, Sabah, Sarawak, Sumatra, Taiwan, Thailand, Vietnam; Australasia (N): Papua New Guinea	-	JQ067335	-	-	-
Crotalaria chirindae Baker f.	Gereau et al. 4502, Tanzania (UPS)	Africa (N): Malawi, Mozambique, Tanzania, Zimbabwe	-	JQ067186	JQ041007	-	JQ041150
Crotalaria chrysochlora Harms	Bidgood et al. 4756, Tanzania (UPS)	Africa (N): Burundi, Cameroon, Kenya, Rwanda, Sudan, Tanzania, Uganda, Zaire, Zambia	-	JQ067187	JQ041008	-	JQ041151
Crotalaria cistoides Baker	Bidgood et al. 4731, Tanzania (UPS)	Africa (N): Angola, Tanzania, Zambia	-	JQ067188	JQ041009	JQ067408	JQ041152
Crotalaria clarkei Gamble	S. S. Subramaniam 1088, India (DUH)	Asia (N): India	-	JQ945932	-	-	-
Crotalaria claussenii Benth.	A. P. Duarte 5704, Brazil (B)	South America (N): Brazil	KX390782	KX371686	-	-	-
Crotalaria cleomifolia Baker	Nkhoma et al. 284, Zambia (UPS)	Africa (N): Angola, Benin, Burundi, Cameroon, Central African Republic, Ethiopia, Guinea, Kenya, Malawi, Mali, Mozambique, Nigeria, Rwanda, Sierra Leone, Sudan, Tanzania, Togo, Uganda, Zaire, Zambia, Zimbabwe; Asia: Malaysia (I), Malaysia (N), Vietnam (I)	-	JQ067189	JQ041010	-	JQ041153
Crotalaria colorata Schinz * Sect. Amphitrichae M.M. Le Roux & B.-E. van Wyk	W. Giess 5050, Namibia (M)	Africa (N): Namibia, South Africa	KX390783	KX371687	JQ041011	KX390748	JQ041154
Crotalaria comanestiana Volkens & Schweinf.	Mesfin and Vollesen 4311, Ethiopia (UPS)	Africa (N): Djibouti, Ethiopia, Kenya, Somalia, Tanzania	-	JQ067190	JQ041012	JQ067410	JQ041155
Crotalaria concinna Polhill	E. Milne-Redhead and P. Taylor 9513B, Tanzania (B)	Africa (N): Tanzania	KX390784	KX371688	-	-	-
Crotalaria cornu-ammonis R.Vig.	ETS: Du Puy and Bpravonjiarisoa M124, Madagascar (MO) ITS, psbA-trnH, rbcL: D. J. Du Puy M59, Madagascar (P)	Indian Ocean (N): Madagascar	KX390785	JQ067267	-	JQ067486	JQ041156
Crotalaria coursii M.Peltier	Labat 2124, Madagascar (P)	Indian Ocean (N): Madagascar	-	JQ067272	-	JQ067491	JQ041157
Crotalaria craspedocarpa R.Vig.	Du Puy M679, Madagascar (P)	Indian Ocean (N): Madagascar	-	JQ067276	JQ041013	-	JQ041158
Crotalaria crispata Benth.	Chippendale 6848, Australia (MO)	Australasia (N): Australia	-	KX371689	-	-	-
Crotalaria cunninghamii R.Br.	ETS, ITS, rbcL: R. Hill 295, Australia (M) psbA-trnH: A. Rockinger 20161, Australia (M)	Australasia (N): Australia	KX390786	KX371690	-	KX390752	KX364158
Crotalaria cuspidata Taub.	Bidgood et al. 3805, Tanzania (UPS)	Africa (N): Angola, Central African Republic, Nigeria, Tanzania, Zaire, Zambia	-	JQ067191	JQ041014	-	JQ041159
Crotalaria cylindrica A.Rich.	Gilbert and Dagne 8424, Ethiopia (UPS)	Africa (N): Ethiopia, Kenya	-	JQ067201	JQ041015	-	JQ041160
Crotalaria cylindrostachys Baker	ETS, ITS: R. M. Polhill and S. Paulo 1934, Tanzania (B) matK, rbcL: Mhoro 1176, Tanzania (UPS)	Africa (N): Angola, Malawi, Tanzania, Zambia, Zimbabwe	KX390787	KX371691	JQ041016	-	JQ041161
Crotalaria cytisoides DC.	ITS: A. K. Pandey 910, India (DUH, M) psbA-trnH: Pengklai et al. 3001, Thailand (K)	Asia (N): Bangladesh, Bhutan, China, India, Myanmar, Nepal, Thailand	-	JN990123	-	JQ067543	-
Crotalaria damarensis Engl.	Schutte 463b, South Africa (JRAU)	Africa (N): Angola, Botswana, Mozambique, Namibia, South Africa, Zambia, Zimbabwe	-	JQ067141	JQ041018	JQ067361	JQ041163
Crotalaria decaryana R.Vig.	Lefèvre 16, Madagascar (P)	Indian Ocean (N): Madagascar	-	JQ067279	JQ041019	-	JQ041164
Crotalaria dedzana Polhill	R. B. Kwatha and J. L. Balaka 133, Malawi (MO)	Africa (N): Malawi	KX390788	KX371692	-	-	-
Crotalaria deserticola Baker f.	Bidgood et al. 1197, Tanzania (UPS)	Africa (N): Burundi, Ethiopia, Kenya, Malawi, Mozambique, Rwanda, Sudan, Tanzania, Uganda, Zaire, Zambia, Zimbabwe	-	JQ067203	JQ041020	JQ067423	JQ041165
Crotalaria dewildemaniana R.Wilczek	Reekmans 9292, Burundi (UPS)	Africa (N): Burundi, Cameroon, Kenya, Rwanda, Tanzania, Uganda, Zaire	-	JQ067197	JQ041021	-	JQ041166
Crotalaria dinteri Schinz	Uiras MU443, Namibia (WIND)	Africa (N): Botswana, Namibia, South Africa	-	JQ067147	JQ041022	-	JQ041167
Crotalaria diosmifolia Benth.	Du Puy M320, Madagascar (P)	Indian Ocean (N): Madagascar	-	JQ067269	-	JQ067488	JQ041168
Crotalaria dissitiflora Benth.	Bean 12986, Australia (MEL)	Australasia (N): Australia	-	JQ067288	JQ041023	JQ067502	JQ041169
Crotalaria distans Benth.	B.-E. van Wyk 1814, South Africa (JRAU)	Africa (N): Botswana, Lesotho, Malawi, Namibia, South Africa, Zaire, Zambia, Zimbabwe	-	JQ067124	JQ041024	-	JQ041170
Crotalaria distantiflora Baker f.	Gilbert and Dagner 8427, Ethiopia (UPS)	Africa (N): Ethiopia, Kenya, Tanzania	-	JQ067204	JQ041025	JQ067424	JQ041171
Crotalaria doidgeae Verd.	B.-E. van Wyk 3042, South Africa (JRAU)	Africa (N): South Africa	-	JQ067131	-	-	JQ692942
Crotalaria dubia Graham	Stocks s. n. [M-0242310], India (M)	Asia (N): Bangladesh, China, India, Myanmar, Thailand	KX390789	KX371693	-	-	-
Crotalaria duboisii R.Wilczek	Bidgood et al. 3984, Tanzania (UPS)	Africa (N): Zaire, Zambia	-	JQ067193	JQ041026	-	JQ041172
Crotalaria dumosa Franch.	Thulin et al. 3751, Ethiopia (UPS)	Africa (N): Ethiopia, Kenya, Somalia	-	JQ067194	JQ041027	-	JQ041173
Crotalaria dura J.M.Wood & M.S.Evans	B.-E. van Wyk 4332, South Africa (JRAU)	Africa (N): Mozambique, South Africa	-	JQ067128	JQ041028	JQ067350	JQ041174
Crotalaria ebenoides (Guill. & Perr.) Walp.* Sect. Chrysocalycinae (Benth.) Bak.f.	Espírito Santo Explorações Botânicas 3509, Guinea-Bissau (M)	Africa (N): Guinea Bissau, Mali, Senegal	-	KX371694	-	-	-
Crotalaria emarginata Benth.	Hedberg et al. 300, Tanzania (UPS)	Africa (N): Kenya, Tanzania	-	JQ067195	JQ041029	-	JQ041176
Crotalaria emarginella Vatke	D. Podlech 35856, Yemen (M)	Africa (N): Djibouti, Ethiopia, Kenya, Somalia, Sudan	KX390790	KX371695	-	JQ067416	JQ041177
Crotalaria emirnensis Benth.	Peltier 2098, Madagascar (P)	Indian Ocean (N): Madagascar	-	JQ067273	-	-	JQ041178
Crotalaria ephemera Polhill	Bidgood et al. 3893, Tanzania (UPS)	Africa (N): Zaire, Zambia	-	JQ067202	JQ041030	JQ067422	JQ041179
Crotalaria epunctata Dalzell	Manudev 5202, India (DUH)	Asia (N): India	-	JQ945952	-	-	-
Crotalaria eremaea F. Mueller	ETS, ITS, psbA-trnH: Hill 475, Australia (M) rbcL: Vonow 700, South Australia (MO)	Australasia (N): Australia	KX390791	KX371696	-	KX390746	KX357619
Crotalaria eremicola Baker f.	Kolberg and Tholkes HK1637, Namibia (WIND)	Africa (N): Botswana, Mozambique, Namibia, South Africa	-	JQ067154	JQ041031	JQ067375	JQ041180
Crotalaria evolvuloides Benth.	S. S. Subramaniam 1039, India (DUH)	Asia (N): India, Sri Lanka, Vietnam	-	JN990124	-	-	-
Crotalaria excisa (Thunb.) Baker f.	B.-E. van Wyk 3108, South Africa (JRAU)	Africa (N): South Africa	-	JQ067137	JQ041032	JQ067357	JQ041181
Crotalaria eximia Polhill	Milne-Redhead and Taylor 10496, Tanzania (UPS)	Africa (N): Tanzania	-	JQ067200	-	-	JQ041182
Crotalaria fascicularis Polhill	Roos 838, Ethiopia (UPS)	Africa (N): Ethiopia, Kenya, Uganda	-	JQ067199	JQ041033	-	JQ041183
Crotalaria ferruginea Benth.	S. Isles and A. Vinas 32419, Papua New Guinea (M)	Asia (N): Bangladesh, Bhutan, China, India, Indonesia, Laos, Malaysia, Myanmar, Nepal, Philippines, Sri Lanka, Taiwan, Thailand, Vietnam; Australasia (I): Papua New Guinea	-	KX371697	-	-	-
Crotalaria fiherenensis R.Vig.	Du Puy M154, Madagascar (P)	Africa (I): Senegal; Indian Ocean (N): Madagascar	-	JQ067275	-	JQ067494	JQ041184
Crotalaria filicaulis Baker	Bidgood et al. 3340, Tanzania (UPS)	Africa (N): Angola, Malawi, Mozambique, Tanzania, Zaire, Zambia, Zimbabwe	-	JQ067207	JQ041034	-	JQ041185
Crotalaria filifolia Rose	J. C. Soto Núñez 10449, Mexico (M)	Central America (N): Mexico	-	KX371698	-	-	-
Crotalaria filiformis Benth.	Maxwell 89-1458, Thailand (MO)	Asia (N): Myanmar, Thailand	KX390792	KX371699	-	-	-
Crotalaria filipes Benth.	S. S. Subramaniam and A. K. Pandey 3416, India (DUH)	Asia (N): India	-	JQ945926	-	-	-
Crotalaria flavicarinata Baker f.	Hochobes MH1267, Namibia (WIND)	Africa (N): Botswana, Namibia, Zambia, Zimbabwe	-	JQ067309	JQ067559	-	JQ067586
Crotalaria flavicoma Benth.	A. S. Flores et al. 822, Brazil (MIRR)	South America (N): Brazil	-	KX371700	-	-	-
Crotalaria florida Baker (Welw. ex Bak.)	E. A. Robinson 6096, Zimbabwe (M)	Africa (N): Angola, Tanzania, Zaire, Zambia	-	KX371701	-	-	-
Crotalaria friesii Verd.	Drummond 6843, Zimbabwe (UPS)	Africa (N): Zambia, Zimbabwe	-	JQ067258	-	-	-
Crotalaria fysonii Dunn	S. S. Subramaniam 1035, India (DUH)	Asia (N): India	-	JN990127	-	-	-
Crotalaria gamwelliae Baker f.	Bidgood et al. 4596, Tanzania (UPS)	Africa (N): Tanzania, Zimbabwe	-	JQ067213	JQ041037	-	JQ041188
Crotalaria gazensis Baker f.	Lotter 2062, Mozambique (K)	Africa (N): Mozambique, South Africa, Zimbabwe	-	JQ067315	JQ067563	JQ067523	JQ067587
Crotalaria gillettii Polhill	Mesfin and Kagnew 2423, Ethiopia (UPS)	Africa (N): Ethiopia	-	JQ067216	JQ041038	-	JQ041189
Crotalaria glauca Willd. * Sect. Glaucae (Benth.) M.M. Le Roux & B.-E. van Wyk	Bidgood et al. 4521, Tanzania (UPS)	Africa (N): Angola, Benin, Burkina Faso, Burundi, Cameroon, Central African Republic, Chad, Congo, Ethiopia, Gabon, Ghana, Guinea, Guinea Bissau, Ivory Coast, Kenya, Malawi, Mali, Mozambique, Niger, Nigeria, Rwanda, Senegal, Sierra Leone, Sudan, Tanzania, Togo, Uganda, Zaire, Zambia, Zimbabwe	-	JQ067230	-	-	-
Crotalaria glaucoides Baker f.	J. Raynal 6603, Senegal (M)	Africa (N): Guinea Bissau, Mali, Senegal	-	KX371702	-	-	-
Crotalaria globifera E.Mey.	Stirton 11860, South Africa (JRAU)	Africa (N): South Africa, Swaziland	-	JQ067125	JQ041039	JQ067347	JQ041190
Crotalaria goetzei Harms	Thulin 7826, Malawi (UPS)	Africa (N): Malawi, Tanzania, Zambia	-	JQ067210	JQ041040	JQ067430	JQ041191
Crotalaria goiasensis Windler & S.G.Skinner	Pereira-Silva et al. 8908, Brazil (CEN)	South America (N): Brazil	-	JX120586	-	-	-
Crotalaria goodiiformis Vatke	Lotter 2041, Mozambique (K)	Africa (N): Kenya, Mozambique, Tanzania, Zaire	-	JQ067317	JQ067565	-	JQ041192
Crotalaria goreensis Guill. & Perr. * Sect. Stipulosae (Baker f.) M.M. Le Roux & B.-E. van Wyk	A. N. Millar 35375, Papua New Guinea (M)	Africa (N): Angola, Benin, Burkina Faso, Burundi, Cameroon, Central African Republic, Chad, Congo, Ethiopia, Gabon, Ghana, Guinea, Guinea Bissau, Ivory Coast, Kenya, Liberia, Malawi, Mali, Mozambique, Niger, Nigeria, Rwanda, Senegal, Sierra Leone, Sudan, Tanzania, The Gambia, Togo, Uganda, Zaire, Zambia, Zimbabwe; Asia: India (I), Malaysia(N); Australasia (I): Australia, Papua New Guinea; Indian …	-	JQ067257	JQ041042	JQ067476	JQ041193
Crotalaria grahamiana Wight & Arn	Bean 6119, Australia (MEL)	Asia (N): India; Indian Ocean (I): Madagascar, Mauritius, Reunion	-	JQ067294	-	JQ067507	-
Crotalaria graminicola Baker f.	Bidgood et al. 4759, Tanzania (UPS)	Africa (N): Benin, Burundi, Cameroon, Central African Republic, Ghana, Tanzania, Togo, Zaire, Zambia	-	JQ067243	-	-	JQ041194
Crotalaria grandiflora Windler & Skinner	E. Pereira 4539 and Pabst 4920 , Brazil (M)	South America (N): Brazil	-	KX371703	-	-	-
Crotalaria greenwayi Baker f.	Abdallah et al. 321, Tanzania (UPS)	Africa (N): Kenya, Tanzania	-	JQ067256	-	JQ067475	JQ041196
Crotalaria grevei Drake	Allorge 2339, Madagascar (P)	Indian Ocean (N): Madagascar	-	JQ067268	-	JQ067487	JQ041197
Crotalaria griquensis Bolus	B.-E. van Wyk 2533, South Africa (JRAU)	Africa (N): South Africa, Swaziland	-	JQ067134	JQ041044	JQ067354	JQ041198
Crotalaria harleyi Windler & Skinner	A. S. Flores et al. 780, Brazil (M)	South America (N): Brazil	KX390793	KX371704	-	KX390749	KX083395
Crotalaria hebecarpa (DC.) Rudd	Subramanima 1031, India (DUH)	Asia (N): India, Sri Lanka	-	JN990130	-	-	-
Crotalaria heidmannii Schinz	M. M. Le Roux et al. 60, Namibia (WIND)	Africa (N): Angola, Botswana, Namibia, Zimbabwe	-	JQ067320	JQ041045	JQ067527	JQ041199
Crotalaria hemsleyi Milne-Redh.	Thulin and Mhoro 3073, Tanzania (UPS)	Africa (N): Tanzania	-	JQ067225	JQ041046	-	JQ041200
Crotalaria heyneana Wight & Arn.	S. S. Subramaniam 1061, India (DUH)	Asia (N): India	-	JQ945942	-	-	-
Crotalaria hilariana Benth.	A. S. Flores and R. Schütz Rodrigues 445, Brazil (MIRR)	South America (N): Brazil	-	KX371705	-	-	-
Crotalaria hirsuta Willd.	S. S. Subramaniam and A. K. Pandey 5026, India (DUH)	Asia (N): India, Myanmar; Indian Ocean (I): Mauritius	-	KP698652	-	-	-
Crotalaria hirta Willd.	ITS: S. S. Subramaniam and A. K. Pandey, 1092 (DUH) psbA-trnH: Peltier and Peltier, locality unknown (K)	Asia (N): Cambodia, India, Vietnam; Indian Ocean (I): Comoro Is, Madagascar, Mautitius, Mayotte	-	JQ945928	-	JQ067546	-
Crotalaria holosericea Nees & Mart.	Coradiv L 6050, Brazil (CEN)	South America (N): Brazil	-	JQ067326	JQ067572	JQ067531	-
Crotalaria humbertiana M.Peltier	Labat 2456bis, Madagascar (P)	Indian Ocean (N): Madagascar	-	JQ067266	JQ041047	JQ067485	JQ041201
Crotalaria humifusa Benth.	S. S. Subramaniam and A. K. Pandey 5029, India (M)	Asia (N): Bhutan, India, Indonesia, Lesser Sunda Is, Malaysia, Myanmar, Nepal, Philippines, Thailand; Australasia (N): Australia, Papua New Guinea	KX390794	-	-	-	-
Crotalaria humilis Eckl. & Zeyh.	B.-E. van Wyk 2882, South Africa (JRAU)	Africa (N): South Africa	-	JQ067138	JQ041048	JQ067358	JQ041202
Crotalaria hyssopifolia Klotzsch	Bidgood et al. 3737, Tanzania (UPS)	Africa (N): Burkina, Burundi, Cameroon, Central African Republic, Chad, Ehiopia, Ghana, Guinea, Guinea-Bissau, Ivory Coast, Kenya, Malawi, Mali, Mozambique, Nigeria, Rwanda, Senegal, Sierra Leone, Sudan, Tanzania, Togo, Uganda, Zaire, Zimbabwe	-	JQ067217	JQ041049	-	JQ041203
Crotalaria ibityensis R.Vig. & Humbert	J. M. Hildebrandt 3892, Madagascar (M)	Indian Ocean (N): Madagascar	KX390795	-	-	-	-
Crotalaria impressa Walp.	Ryding et al. 1078, Eritrea (UPS)	Africa (N): Djibouti, Ethiopia, Sudan	-	JQ067229	JQ041050	-	JQ041204
Crotalaria incana L. * Sect. Incanae (Benth.) Polhill	ETS: M. F. Devecchi MFD176, Brazil (SPF) ITS: Thulin et al. 9114, Somalia (UPS)	NA	KX390796	JQ067262	JQ041051	-	JQ041205
Crotalaria incrassifolia Polhill	Thulin et al. 10085, Somalia (UPS)	Africa (N): Ethiopia, Somalia	-	JQ067255	JQ041052	JQ067474	JQ041206
Crotalaria inopinata (Harms) Polhill	Manktelowi et al. 91080, Tanzania (UPS)	Africa (N): Tanzania	-	JQ067253	JQ041053	JQ067472	JQ041207
Crotalaria involutifolia Polhill	Bidgood et al. 4527, Tanzania (UPS)	Africa (N): Cameroon, Tanzania, Zaire, Zambia	-	JQ067249	JQ041054	-	JQ041208
Crotalaria iringana Harms	Bidgood et al. 3343, Iringana (UPS)	Africa (N): Tanzania	-	JQ067218	JQ041055	-	JQ041209
Crotalaria irwinii Windler & S.G. Skinner	H. S. Irwin et al. 21607, Brazil (K)	South America (N): Brazil	KX390797	KX371706	-	KX390743	-
Crotalaria juncea L.	ETS: Chalmers 1878, Australia (M) ITS: S. S. Subramaniam et al. 1026, India (DUH) matK, psbA-trnH, rbcL: M. M. Le Roux et al. 36, South Africa (JRAU)	Africa (I): Ghana, Kenya, Nigeria, Senegal, South Africa, Tanzania, Togo, Uganda; Asia: Afghanistan (I), Bangladesh (U), Bhutan (N), Burma (U), Cambodia (N), China (N), India (N), Indonesia (I), Iraq (I), Irian Jaya (I), Laos (N), Lesser Sunda Is (N), Malaysia (I), Moluccas (N), Myanmar (N), Nepal (I), Pakistan (I), Philippines (I), Singapore (I), Sri Lanka (I), Sulawesi (N), Sumatra (N), Taiwan …	KX390798	JN990138	JQ041056	JQ067365	JQ041210
Crotalaria karagwensis Taub.	Gilbert et al. 549, Ethiopia (UPS)	Africa (N): Burundi, Cameroon, Ethiopia, Kenya, Rwanda, Tanzania, Uganda, Zaire	-	JQ067228	JQ041058	JQ067448	JQ041212
Crotalaria keniensis Baker f.	Ryman 217, Kenya (UPS)	Africa (N): Ethiopia, Kenya, Thanzania, Uganda	-	JQ067224	JQ041059	JQ067444	JQ041213
Crotalaria khasiana Thoth. & A.A. Ansari	E. E. Maire s. n. [M-0242318], China (M)	Asia (N): Bhutan, India, Myanmar	KX390799	KX371707	-	-	-
Crotalaria kipandensis Baker f.	Bidgood et al. 4060, Tanzania (UPS)	Africa (N): Malawi, Mozambique, Tanzania, Zaire, Zambi, Zimbabwe	-	JQ067223	JQ041060	-	JQ041214
Crotalaria kirkii Baker	Markström and Nilsson 215A, Tanzania (UPS)	Africa (N): Kenya, Mozambique, Tanzania	-	JQ067212	JQ041061	-	JQ041215
Crotalaria kurtii Schinz	ITS, ETS, psbA-trnH, rbcL: Dr. Leippert 4479, Namibia (M) matK: Mannheimer CM2680, Namibia (WIND)	Africa (N): Namibia	KX390800	KX371708	JQ041062	KX390755	KX083398
Crotalaria kurzii Kurz	M. van de Bult 1216, Thailand (M)	Asia (N): Bangladesh, China, India, Laos, Myanmar, Thailand, Vietnam	KX390801	KX371709	-	-	-
Crotalaria laburnifolia L.* Sect. Grandiflorae (Bak.f.) Polhill	B.-E. van Wyk et al. 4630, Ethiopia (JRAU)	Africa (N): Botswana, Burundi, Chad, Djibouti, Ethiopia, Kenya, Malawi, Mozambique, Rwanda, Somalia, South Africa, Sudan, Swaziland, Tanzania, Uganda, Zaire, Zambia, Zimbabwe; Asia (N): Bangladesh, India, Indonsia, Lesser Sunda Is, Malaysia, Sri Lanka, Thailand; Australasia (N): Australia; Indian Ocean: Mauritius (I), Seychelles (N)	-	JX120577	JX120589	JX120592	JX120598
Crotalaria laburnoides Klotzsch	Borhidi et al. 85562, Tanzania (UPS)	Africa (N): Kenya, Malawi, Mozambique, Somalia, South Africa, Tanzania, Uganda, Zaire; Indian Ocean: Aldabra (I), Comoro Is (N)	-	JQ067236	JQ041064	JQ067455	JQ041218
Crotalaria lachnocarpoides Engl.	Kelbessa et al. 10, Malawi (UPS)	Africa (N): Burundi, Ethiopia, Kenya,Malawi, Mozambique, Sudan, Tanzania, Uganda, Zaire, Zambia, Zimbabwe	-	JQ067264	-	-	JQ041219
Crotalaria lachnophora A.Rich.	Lotter 2035, Mozambique (K)	Africa (N): Angola, Burundi, Cameroon, Chad, Ethiopia, Ghana, Ivory Coast, Kenya, Malawi, Mozambique, Nigeria, Rwanda, Senegal, Sudan, Tanzania, Togo, Uganda, Zaire, Zambia, Zimbabwe	-	JQ067316	JQ067564	-	JQ067588
Crotalaria laeta Mart. ex Benth.	ETS, ITS: F. A. M. Santos 18916, Brazil (M) matK, psbA-trnH: Coradiv L 7718, Brazil (CEN)	South America (N): Brazil	KX390802	KX371710	JQ067571	JQ067530	-
Crotalaria laevigata Lam.	ITS: S. S. Subramaniam 1050, India (DUH) matK, rbcL: Labat 2413, Madagascar (P)	Indian Ocean (N): Madagascar	-	JN990116	JQ041065	-	JQ041220
Crotalaria lanceolata E.Mey.	ETS, ITS, rbcL, psbA-trnH: A. Rockinger 20143, Brazil (M) matK: B.-E. van Wyk 4329, South Africa (JRAU)	Africa (N): Ethiopia, Kenya, Malawi, Mozambique, South Africa, Sudan, Swaziland, Tanzania, Uganda, Zambia, Zimbabwe; Asia (N): China, Taiwan; Caribbean (I): Caribbean-TRP; Indian Ocean (U): Madagascar; North America (I): United States; South America (I): Brazil, Colombia	KX390803	KX371711	JQ067553	KX390750	KX083396
Crotalaria lasiocarpa Polhill	C. F. Paget-Wilkes 1055, Tanzania (MO)	Africa (N): Tanzania, Zambia	KX390804	KX371712	-	-	-
Crotalaria lathyroides Guill. & Perr.	Espírito Santo Explorações Botânicas 3640, Guinea-Bissau (M)	Africa (N): Benin, Gambia, Guinea-Bissau, Ivory Coast, Liberia, Mali, Senegal, Sierra Leone	KX390805	KX371713	-	-	-
Crotalaria laxiflora Baker	Richards 23228, Zambia (UPS)	Africa (N): Tanzania, Zambia	-	JQ067232	JQ041067	JQ067452	JQ041222
Crotalaria leandriana M.Peltier	Clement 2024, Madagascar (P)	Indian Ocean (N): Madagascar	-	JQ067284	JQ041068	JQ067500	JQ041223
Crotalaria lebeckioides Bond	ITS, matK: M. M. Le Roux and B.-E. van Wyk 104, South Africa (JRAU) rbcL: B.-E. van Wyk 3315e, locality unknown (JRAU)	Africa (N): South Africa	-	JQ067321	JQ067568	-	EU348036
Crotalaria lebrunii Baker f.	Rwaburindore 2744, Uganda (UPS)	Africa (N): Kenya, Uganda, Zaire	-	JQ067250	-	JQ067469	-
Crotalaria lepidissima Baker f.	M. Richards 17152, Angola (B)	Africa (N): Angola, Zaire, Zambia	KX390806	KX371714	-	-	-
Crotalaria leprieurii Guill. & Perr.	H. Ern et al. 1850, Togo (B)	Africa (N): Angola, Burkina Faso, Cameroon, Central African Republic, Chad, Ghana, Guinea, Guinea-Bissau, Ivory Coast, Mali, Nigeria, Senegal, Sudan, Togo, Uganda, Zaire	KX390807	KX371715	-	-	-
Crotalaria linearifoliolata Chiov.	Thulin and Warfa 4640, Somalia (UPS)	Africa (N): Somalia	-	JQ067221	JQ041069	JQ067441	JQ041224
Crotalaria linifolia L.f.	Nakaike s. n. [M-0242306], Japan (M)	Asia (N): China, India, Myanmar, Ryukyu Is, Sri Lanka, Taiwan; Caribbean (U): Caribbean-TRP; Indian Ocean (N): Nicobar Is	KX390808	-	-	-	-
Crotalaria longidens Verd.	M. M. Le Roux et al. 101, South Africa (JRAU)	Africa (N): South Africa	-	JQ067307	JQ067557	JQ067516	JQ067589
Crotalaria longipes Wight & Arn.	S. S. Subramaniam 1045, India (DUH)	Asia (N): India	-	JN990113	-	-	-
Crotalaria longirostrata Hook. & Arn.	J. Kufer 63, Guatemala (MSB)	Central America (N): Costa Rica, El Salvador, Guatemala, Mexico, Nicaragua, Panama; North America (U): United States	KX390809	KX371716	-	-	-
Crotalaria lotifolia L.* Sect. Crotalaria M.M. Le Roux & B.-E. van Wyk	I. Urban 3650, Puerto Rico (M)	Caribbean (U): Caribbean-TRP; Central America (N): Honduras, Mexico	-	KX371717	-	-	-
Crotalaria lotiformis Milne-Redh.	Ryman 94, Kenya (UPS)	Africa (N): Kenya	-	JQ067234	JQ041070	JQ067453	JQ041225
Crotalaria lotoides Benth.	M. M. Le Roux et al. 47, South Africa (JRAU)	Africa (N): Botswana, South Africa, Zimbabwe	-	JQ067299	JQ067551	JQ067510	JQ067590
Crotalaria lukwangulensis Harms	Borhidi et al. 85142, Tanzania (UPS)	Africa (N): Kenya, Tanzania	-	JQ067211	JQ041071	JQ067431	JQ041226
Crotalaria lunulata Wight & Arn.	R. Wight 615, India (M)	Asia (N): India, Sri Lanka	-	KX371718	-	-	-
Crotalaria luondeensis R.Wilczek	Iversen et al. 87691, Tanzania (UPS)	Africa (N): Mozambique, Tanzania, Zaire	-	JQ067237	-	-	JQ041228
Crotalaria lutescens Dalzell	Fernandes 560, India (K)	Asia (N): India	-	JQ067337	-	JQ067542	-
Crotalaria macrocarpa E.Mey.	Stirton 11885, South Africa (JRAU)	Africa (N): South Africa, Zimbabwe	-	JQ067126	JQ041072	-	JQ041229
Crotalaria madurensis Wight & Arn.	S. S. Subramaniam and A. K. Pandey 1015, India (DUH)	Asia (N): India; Indian Ocean (I): Reunion	-	KP698626	-	-	-
Crotalaria magaliesbergensis A.S.Flores & Sch.Rodr. (Crotalaria brachycarpa (Benth.) Burtt Davy ex Verdoorn)	B.-E. van Wyk 1729, South Africa (JRAU)	Africa (N): South Africa	-	JQ067132	-	-	JQ692943
Crotalaria mahafalensis R.Vig.	Miller 6166, Madagascar (P)	Indian Ocean (N): Madagascar	-	JQ067280	-	JQ067496	JQ041230
Crotalaria mairei H.Lev.	He 483, China (M)	Asia (N): China	KX390810	KX371719	-	-	-
Crotalaria malindiensis Polhill	Thulin et al. 7643, Somalia (UPS)	Africa (N): Kenya, Somalia	-	JQ067263	JQ041073	JQ067482	JQ041231
Crotalaria martiana Benth.	A. S. Flores and R. Schütz Rodrigues 983, Brazil (M)	South America (N): Argentina, Brazil, Paraguay	-	KX371720	-	-	-
Crotalaria massaiensis Taub.	Jansell 4571, Kenya (UPS)	Africa (N): Ethiopia, Kenya, Somalia, Uganda	-	JQ067226	JQ041074	JQ067446	JQ041232
Crotalaria mauensis Baker f.	Ryman 132, Kenya (UPS)	Africa (N): Kenya, Tanzania	-	JQ067235	JQ041075	-	JQ041233
Crotalaria medicaginea Lam.* Sect. Dispermae Wight & Arn.	Chantaranothai and Parnell 90/759, Thailand (K)	Asia (N): Afghanistan, Bangladesh, Burma, China, India, Indonesia, Jawa, Laos, Myanmar, Nepal, Pakistan, Philippines, Sri Lanka, Taiwan, Thaliand, Vietnam; Australasia (N): Australia, Papua New Guinea; Indian Ocean (N): Laccadive Is; Middle East (U): Oman	-	JQ067334	-	JQ067539	-
Crotalaria melanocalyx Polhill	Bidgood et al. 3595, Tanzania (UPS)	Africa (N): Tanzania	-	JQ067247	JQ041076	-	JQ041234
Crotalaria mesopontica Taub.	Rwaburindore 2340, Uganda (UPS)	Africa (N): Burundi, Entral African Republic, Rwanda, Tanzania, Uganda, Zaire; Asia (I): Indonesia	-	JQ067215	JQ041077	-	JQ041235
Crotalaria meyerana Steud.	Williamson 3378, Namibia (JRAU)	Africa (N): Namibia, South Africa	-	JQ067136	JQ041078	JQ067356	JQ041236
Crotalaria micans Link	A. S. Flores et al. 675, Brazil (MIRR)	Africa (I): Zaire; Asia (I): Bangladesh, China, India, Indonesia, Laos, Malaysia, Nepal, Philippines, Sabah, Sri Lanka, Sumatra, Taiwan, Thailand, Vietnam; Australasia (I): Australia, Papua New Guinea; Caribbean (N): Dominica, Guadeloupe, Martinique, Montserrat, St Kitts-Nevis, St Vincent, Trinidad and Tobago; Central America (N): Mexico, Nicaragua, Panama; Indian Ocean (I): Madagascar, Reunion, …	-	KX371721	-	-	-
Crotalaria microcarpa Benth.	ITS: Bidgood et al. 3341, Tanzania (UPS) ETS: E. A. Robinson 6430, Zambia (M)	Africa (N): Angola, Burkina Faso, Cameroon, Chad, Ethiopia, Ghana, Kenya, Malawi, Mali, Mozambique, Niger, Nigeria, Rwanda, Sudan, Tanzania, Togo, Uganda, Zambia, Zimbabwe	KX390811	JQ067222	JQ041079	JQ067442	JQ041237
Crotalaria microphylla M.Vahl	Thulin 11016, Somalia (UPS)	Africa (N): Chad, Djibouti, Egypt, Ethiopia, Mauritania, Niger, Somalia, Sudan; Middle East (N): Saudi Arabia, Yemen	-	JQ067239	JQ041080	JQ067458	JQ041238
Crotalaria microthamnus R.Wilczek	Bidgood et al. 3726, Tanzania (UPS)	Africa (N): Zaire, Zambia	-	JQ067227	JQ041081	JQ067447	JQ041239
Crotalaria mildbraedii Baker f.	C. Kayombo 596, Tanzania (MO)	Africa (N): Ethiopia, Rwanda, Uganda, Zaire	KX390812	KX371722	-	-	-
Crotalaria miottoae A.S.Flores & A.M.G.Azevedo	Konishita et al. 12_02, Brazil (M)	South America (N): Brazil	KX390813	KX371723	-	-	-
Crotalaria miranda Milne-Redh.	Bidgood et al. 3970, Tanzania (UPS)	Africa (N): Tanzania, Zambia	-	JQ067245	JQ041082	JQ067464	JQ041240
Crotalaria mitchellii Benth.	R. Hill 319, South Australia (M)	Australasia (N): Australia	KX390814	KX371724	-	-	-
Crotalaria mollicula Kunth.	N. Arsène s. n. [M-0242304], Mexico (M)	Central America (N): El Salvador, Guatemala, Mexico	KX390815	KX371725	-	-	-
Crotalaria monophylla Germish.	Burrows and Turpin 12245, South Africa (LYD)	Africa (N): South Africa	-	JX120581	JX120590	-	JX120602
Crotalaria montana Roth.	Clarkson 3044, Australia (SP)	Asia (N): Cambodia, China, India, Indonesia, Irian Jaya, Laos, Malaysia, Philippines, Sri Lanka, Taiwan, Thailand, Vietnam; Australasia (N): Australia, Papua New Guinea; Pacific Ocean (N): Bismarck Archipelago	-	KX371726	-	-	-
Crotalaria monteiroi Baker f.	Schutte 83, South Africa (JRAU)	Africa (N): Mozambique, South Africa, Swaziland, Zimbabwe	-	JQ067129	JQ041083	JQ067351	JQ041241
Crotalaria mortonii Hepper	H. Ern et al. 2044, Togo (B)	Africa (N): Ghana, Ivory Coast, Togo	KX390816	KX371727	-	-	-
Crotalaria mudugensis Thulin	Wieland 4618, Somalia (UPS)	Africa (N): Somalia [African species, full distribution range uncertain]	-	JQ067241	JQ041084	-	JQ041242
Crotalaria muenzneri Baker f.	Bidgood et al. 862, Tanzania (UPS)	Africa (N): Tanzania	-	JQ067220	JQ041085	-	JQ041243
Crotalaria multiflora (Arn.) Benth.	Hepper 4590, Sri Lanka (K)	Asia (N): India, Sri Lanka	-	JQ067336	-	JQ067541	-
Crotalaria mysorensis Roth	Haines 5573, India (K)	Asia (N): Bangladesh, China, India, Indonesia, Irian Jaya, Lesser Sunda Is, Nepal, Pakistan, Sri Lanka	-	JQ067340	-	-	-
Crotalaria nana Burm.f.	S. S. Subramaniam et al. 1063, India (M)	Asia (N): Cambodia, China, India, Indonesia, Myanmar, Nepal, Sri Lanka, Thailand, Vietnam; Australasia (N): Australia; Caribbean (I): Jamaica; Indian Ocean (N): Nicobar Is	-	KX371728	-	-	-
Crotalaria natalitia Meissner	M. M. Le Roux et al. 99, unkown locality (JRAU)	Africa (N): Angola, Burundi, Ethiopia, Kenya, Malawi, Mozambique, Rwanda, South Africa, Sudan, Swaziland, Tanzania, Uganda, Zaire, Zambia, Zimbabwe; Middle East (N): Yemen	-	JQ067304	JQ067554	JQ067362	JQ041244
Crotalaria nayaritensis Windler	Gabriel 4521, Mexico (MO)	Central America (N): Mexico	KX390817	KX371729	-	-	-
Crotalaria neglecta Wight & Arn.	O. Anders 8989, Afghanistan (M)	Asia (N): Afghanistan [full distribution range uncertain]	-	KX371730	-	-	-
Crotalaria nigricans Baker	Bidgood et al. 4580, Tanzania (UPS)	Africa (N): Malawi, Mozambique, Tanzania, Zaire, Zambia	-	JQ067251	JQ041086	JQ067470	JQ041245
Crotalaria nitens Kunth	Plant cultivated in the Munich Botanical Garden as accession 01/1448 and vouchered, specimen [M-0242317] at (M)	Central America (N): Belize, Guatemala, Honduras, Mexico; South America (N): Bolivia, Brazil, Colombia, Ecuador, Guyana, Paraguay, Peru	KX390818	KX371731	-	-	-
Crotalaria notonii Wight & Arn.	S. S. Subramaniam and A. K. Pandey 11248, India (M)	Asia (N): India	-	KX371732	-	-	-
Crotalaria novae-hollandiae DC.	ITS: A. Rockinger 201534, Australia (M) matK, rbcL: Forster and Booth 24198, Australia (MEL)	Australasia (N): Australia	-	KX371733	JQ041087	-	JQ041246
Crotalaria obscura DC.	B.-E. van Wyk 2933, South Africa (JRAU)	Africa (N): South Africa	-	JQ067142	JQ041088	JQ067363	JQ041247
Crotalaria obtecta Wight & Arn.	S. S. Subramaniam et al. 1056, India (DUH)	Asia (N): India	-	JN990134	-	-	-
Crotalaria ochroleuca G. Don	Valls JFM 4933, Brazil (CEN)	Africa (N): Angola, Benin, Botswana, Burkina Faso, Burundi, Cameroon, Central African Republic, Chad, Congo, Ethiopia, Gabon, Ghana, Guinea, Guinea Bissau, Ivory Coast, Kenya, Liberia, Malawi, Mali, Mozambique, Niger, Nigeria, Sao Tome and Principe, Senegal, Sierra Leone, Sudan, Swaziland, Tanzania, Togo, Uganda, Zaire, Zambia, Zimbabwe; Asia (I): China; Australasia (I): Australia, Papua New Guin…	-	JQ067323	JQ067570	-	-
Crotalaria oligosperma Polhill	Thulin et al. 7745, Somalia (UPS)	Africa (N): Ethiopia, Kenya, Somalia	-	JQ067231	JQ041089	JQ067451	JQ041248
Crotalaria ononoides Benth.	Thulin and Mhoro 2874, Tanzania (UPS)	Africa (N): Angola, Benin, Botswana, Burkina Faso, Burundi, Cameroon, Central African Republic, Chad, Congo, Ethiopia, Gabon, Ghana, Guinea, Guinea Bissau, Ivory Coast, Kenya, Liberia, Malawi, Mali, Mozambique, Niger, Nigeria, Sao Tome and Principe, Senegal, Sierra Leone, Sudan, Swaziland, Tanzania, Togo, Uganda, Zaire, Zambia, Zimbabwe; Asia (I): China; Australasia (I): Australia, Papua New Guin…	-	JQ067330	JQ067577	JQ067536	JQ067593
Crotalaria oocarpa Baker	Gereau and Kayombo 4797, Tanzania (UPS)	Africa (N): Burundi, Ethiopia, Kenya, Malawi, Tanzania	-	JQ067219	-	JQ067439	JQ041249
Crotalaria orientalis Verd.	M. M. Le Roux et al. 91, South Africa (JRAU)	Africa (N): Botswana, Namibia, South Africa, Zimbabwe	-	JQ067313	JQ067561	-	JQ067594
Crotalaria orixensis Willd.	Mesfin and Kagnew 1598, Ethiopia (UPS)	Africa (N): Ethiopia; Asia (N): India, Philippines	-	JQ067260	-	JQ067479	JQ041250
Crotalaria orthoclada Baker	Hedrén et al. 665, Tanzania (UPS)	Africa (N): Angola, Burundi, Cameroon, Kenya, Malawi, Nigeria, Rwanda, Tanzania, Uganda, Zaire, Zambia	-	JQ067259	-	JQ067478	JQ041251
Crotalaria otoptera Benth.	A. S. Flores and R. Schütz Rodrigues 1002, Brazil (MIRR)	South America (N): Brazil	KX390819	KX371734	-	-	-
Crotalaria pallida Guill. & Perr.	B.-E. van Wyk 4331, South Africa (JRAU)	Africa (N): Angola, Benin, Burkina Faso, Burundi, Cameroon, Central African Republic, Chad, Congo, Ethiopia, Gabon, Gambia, Ghana, Guinea, Guinea Bissau, Ivory Coast, Kenya, Liberia, Malawi, Mali, Mozambique, Niger, Nigeria, Rwanda, Sao Tome and Principe, Senegal, Sierra Leone, South Africa, Suda, Swaziland, Tanzania, Togo, Uganda, Zaire, Zambia, Zimbabwe; Asia (N): Bangladesh, Bhutan, Brunei, Ca…	-	JQ067305	JQ067555	-	JQ067595
Crotalaria pallidicaulis Harms	Nyasisi 498, Zimbabwe (UPS)	Africa (N): Mozambique, Tanzania, Zaire, Zambia, Zimbabwe	-	JQ067254	-	-	JQ692940
Crotalaria parvula Baker	Bidgood et al. 3775, Tanzania (UPS)	Africa (N): Angola, Burundi, Cameroon, Central African Republic, Malawi, Nigeria, Tanzania, Zaire, Zambia	-	JQ067246	JQ041090	-	JQ041252
Crotalaria passerinoides Taub.	Bidgood et al. 3591, Tanzania (UPS)	Africa (N): Tanzania, Zaire, Zambia	-	JQ067248	JQ041091	JQ067467	JQ041253
Crotalaria paulina Schrank	A. S. Flores et al. 856, Brazil (MIRR)	Africa (I): Ethiopia, Kenya, Zimbabwe; Caribbean (I): Guadeloupe, Martinique; South America (N): Argentina, Brazil, Colombia, Venezuela	KX390820	KX371735	-	KX390744	-
Crotalaria perrieri R.Vig.	Du Puy M469, Madagascar (P)	Indian Ocean (N): Madagascar	-	JQ067271	JQ041092	JQ067490	JQ041254
Crotalaria persica (Burm.f.) Merr.	V. Mozaffarian 58261, Iran (TARI)	Africa (N): Djibouti, Ethiopia, Socotra, Somalia; Asia (N): Iran, Pakistan; Middle East (N): Oman, South Yemen, United Arab Emirates	KX390821	KX371736	-	KX390747	KX083397
Crotalaria phylloloba Harms	Mhoro 868, Tanzania (UPS)	Africa (N): Tanzania	-	JQ067252	JQ041093	-	JQ041255
Crotalaria pilosa Mill.	Costa N 2242, Brazil (CEN)	Caribbean (U): Caribbean-TRP; Central America (N): Costa Rica, Mexico, Panama; South America (U): Argentina, Brazil, Colombia, Venezuela	-	JQ067329	JQ067575	-	JQ067596
Crotalaria pilosiflora Baker	Brummit and Synge WC104, Malawi (UPS)	Africa (N): Malawi	-	JQ067265	JQ041094	-	JQ041256
Crotalaria pisicarpa Baker	Strohbach BS5993, Namibia (WIND)	Africa (N): Angola, Botswana, Malawi, Mozambique, Namibia, South Africa, Tanzania, Zambia, Zimbabwe	-	JQ067153	JQ041095	JQ067374	JQ041257
Crotalaria pleiophylla Polhill	Thulin and Warfa 4697, Somalia (UPS)	Africa (N): Ethiopia, Somalia	-	JQ067242	-	JQ067461	JQ041259
Crotalaria plowdenii Baker	Gilbert and Thulin 38, Ethiopia (UPS)	Africa (N): Ethiopia; Middle East (N): Yemen	-	JQ067244	JQ041097	-	JQ041260
Crotalaria podocarpa DC.	M. M. Le Roux et al. 68, Namibia (WIND)	Africa (N): Angola, Botswana, Chad, Ethiopia, Kenya, Malawi, Mali, Mauritania, Mozambique, Namibia, Niger, Senegal, South Africa, Sudan, Tanzania, Uganda, Zambia, Zimbabwe	-	JQ067300	-	JQ067511	JQ067598
Crotalaria poissonii R.Vig.	Labat 3631, Madagascar (P)	Indian Ocean (N): Madagascar	-	JQ067277	JQ041098	JQ067495	JQ041261
Crotalaria polhillii Thulin	Zemede and Birhanu 555, Ethiopia (UPS)	Africa (N): Ethiopia	-	JQ067233	-	-	-
Crotalaria polyphylla L. Riley	R. Mc Naugh 13777, Mexico (K)	Central America (N): Mexico	-	KX371738	-	-	-
Crotalaria prittwitzii Baker f.	Bidgood et al. 3597, Tanzania (UPS)	Africa (N): Angola, Tanzania, Zaire, Zambia	-	JQ067240	JQ041099	-	JQ041262
Crotalaria prolongata Baker	E. A. Robinson 6658, Zambia (M)	Africa (N): Angola, Malawi, Tanzania, Zaire, Zambia	-	KX371739	-	-	-
Crotalaria prostrata Willd.	S. S. Subramaniam et al. 902, India (DUH)	Asia (N): Bangladesh, Cambodia, China, India, Indonesia, Myanmar, Nepal, Pakistan, Philippines, Sri Lanka, Sulawesi, Thailand, Vietnam	-	JQ945953	-	-	-
Crotalaria pseudodiloloensis R.Wilczek	F. Moreno 272, Angola (M)	Africa (N): Tanzania, Zaire, Zambia	-	KX371740	-	-	-
Crotalaria pseudotenuirama Torre	Bidgood et al. 3590, Tanzania (UPS)	Africa (N): Angola, Burkina Faso, Cameroon, Ethiopia, Ghana, Guinea, Ivory Coast, Kenya, Malawi, Mali, Senegal, Sudan, Tanzania, Zaire, Zambia	-	JQ067209	JQ041100	-	JQ041263
Crotalaria pulchra Andrews	S. S. Subramaniam and A. K. Pandey 5070, India (M)	Asia (N): India; Indian Ocean (I): Mauritius	KX390822	KX371741	-	-	-
Crotalaria pumila Ortega	ETS, ITS: M. Subieta 248, Bolivia (M) matK: Wojciechowski 930, locality unknown (ASU)	Caribbean (N): Caribbean-TRP; Central America (U): Belize, Costa Rica, Guatemala, Mexico, Nicaragua; North America (N): United States; South America (N): Argenitna, Bolivia, Ecuador, Galapagos, Peru, Venezuela	KX390823	KX371742	AY386867	-	-
Crotalaria purdiana Senn	C. D. Adams II.904, Jamaica (M)	Caribbean (U): Caribbean-TRP; Central America (N): Mexico; South America (N) Colombia	-	KX371743	-	-	-
Crotalaria purshii DC.	Radford 25035, USA (K)	North America (N): United States	-	JQ067342	-	-	-
Crotalaria pusilla Heyne ex Roth (DC.)	S. S. Subramaniam and A. K. Pandey 3427, India (M)	Asia (N): India	-	KX371744	-	-	-
Crotalaria pycnostachya Benth.	ITS: D. Podlech 36420, Yemen (MSB) matK: Hohbein A9_K1267, Kenya (EA)	Africa (N): Djibouti, Ethiopia, Kenya, Somalia, Sudan, Tanzania, Uganda; Middle East (N): Yemen	-	KX371745	KR735006	-	-
Crotalaria quartiniana A.Rich.	I. Friis et al. 3768, Ethiopia (B)	Africa (N): Angola, Burundi, Cameroon, Ethiopia, Kenya, Nigeria, Rwanda, Sudan, Tanzania, Zaire; Middle East (N): Saudi Arabia, Yemen	-	KX371746	-	-	-
Crotalaria quercetorum Brandegee	H. von Türckheim 2016, Guatemala (M)	Central America (N): Guatemala, Mexico, Nicaragua	-	KX371747	-	-	-
Crotalaria quinquefolia L.	S. S. Subramaniam 1060, India (DUH)	Asia (N): Bangladesh, Cambodia, India, Indonesia, Irian Jaya, Laos, Malaysia, Myanmar, Nepal, Philippines, Sabah, Singapore, Sri Lanka, Sulawesi, Sumatra, Thailand, Vietnam; Australasia (N): Australia, Papua New Guinea, Caribbean (I): Antigua-Barbuda, Barbados, Cuba, Dominican Republic, Guadeloupe, Haiti, Jamaica, Martinique, Trinidad and Tobago; Indian Ocean (I): Mauritius; Pacific Ocean (I): Bi…	-	JQ945943	-	-	-
Crotalaria ramosissima Roxb.	Powell 1585, Jamaica (MO)	Asia: India (N), Vietnam (I); Caribbean (I): Jamaica	-	KX371748	-	-	-
Crotalaria recta A.Rich.	M. M. Le Roux 42, South Africa (JRAU)	Africa (N): Angola, Burundi, Cameroon, Central African Republic, Ethiopia, Kenya, Malawi, Mozambique, Nigeria, Rwanda, South Africa, Sudan, Swaziland, Tanzania, Uganda, Zaire, Zambia, Zimbabwe	-	KX371749	JQ041102	JQ067367	JQ041266
Crotalaria reptans Taub.	H. J. Schieben 2470, Tanzania (M)	Africa (N): Malawi, Mozambique, Tanzania, Uganda, Zambia, Zimbabwe	KX390824	-	-	-	-
Crotalaria retusa L.	ETS, ITS: A. Rockinger 20142, Brazil (M) psbA-trnH: Costa N2410, Brazil (CEN)	Africa (U): Gambia, Ghana, Guinea, Kenya, Liberia, Mali, Mozambique, Nigeria, Senegal, Sierra Leone, Socotra, Somalia, Tanzania, Uganda; Asia (N): Bangladesh, Bhutan, Brunei, Cambodia, China, India, Indonesia, Iran, Kalimantan, Laos, Lesser Sunda Is, Malaysia, Moluccas, Myanmar, Nepal, Pakistan, Philippines, Sarawak, Singapore, Sri Lanka, Sumatra, Thailand, Vietnam; Australasia (N): Australia, Pa…	KX390825	KX371750	-	JQ067529	-
Crotalaria rhodesiae Baker f.	Robinson 5141, Zimbabwe (M)	Africa (N): Malawi, South Africa, Tanzania, Zambia, Zimbabwe	KX390826	-	-	-	-
Crotalaria rogersii Baker f.	Madsen et al. 1502, Senegal (MO)	Africa (N): Malawi, South Africa, Tanzania, Zambia, Zimbabwe	-	JX120582	-	-	-
Crotalaria rubiginosa Willd.	S. S. Subramaniam et al. 1091, India (DUH)	Asia (N): India, Indonesia, Sri Lanka	-	JQ945954	-	-	-
Crotalaria rufipila Benth.	A. S. Flores et al. 424, Brazil MIRR	South America (N): Brazil	KX390827	KX371751	-	-	-
Crotalaria rzedowskii J.Espinosa	Ventura 2552, Mexico (MO)	Central America (N): Mexico	-	KX371752	-	-	-
Crotalaria sagittalis L.	Beck 21186, Bolivia (M)	Caribbean (N): Cuba, Dominican Republic, Haiti, Jamaica, Puerto Rico; Central America (N): Belize, Costa Rica, El Salvador, Guatemala, Mexico, Nicaragua, Panama; North America (N): United States; South America (N): Bolivia, Brazil, Colombia, Peru, Venezuela	KX390828	KX371753	-	-	-
Crotalaria saharae Coss.	S. Abrahamczyk SA608, Morocco (M)	Africa (N): Algeria, Libya, Mali, Mauritania, Morocco, Niger, Western Sahara	KX390829	-	-	-	-
Crotalaria salicifolia Wight & Arn.	S. S. Subramaniam 1079, India (DUH)	Asia (N): India	-	JQ945949	-	-	-
Crotalaria saltiana Andr.	ITS: Kazmi et al. 65, Somalia (M) matK: Chuang 4723, Taiwan (ASU)	Africa (N): Djibouti, Ethiopia, Kenya, Somalia, Sudan; Middle East (N): Oman, Yemen	KX390830	KX371754	JQ619981	-	-
Crotalaria sandoorensis Gamble	J. Fernandes 344, India (K)	Asia (N): India	KX390831	KX371755	-	-	-
Crotalaria scassellatii Chiov.	Kokwaro 1694, Kenya (UPS)	Africa (N): Kenya, Somalia	-	JQ067206	-	JQ067426	-
Crotalaria semperflorens Vent.	S. S. Subramaniam 1037, India (DUH)	Asia (N): India	-	JN990111	-	-	-
Crotalaria sericifolia Harms	Strohbach BS5717, Namibia (WIND)	Africa (N): Angola, Namibia	-	JQ067152	JQ041104	JQ067373	JQ041267
Crotalaria sessiliflora L.	Sorensen et al. 6261, Thailand (K)	Asia (N): Bangladesh, Bhutan, Cambodia, China, East Timor, India, Indonesia, Irian Jaya, Japan, Korea, Laos, Lesser Sunda Is, Malaysia, Moluccas, Myanmar, Nepal, Pakistan, Philippines, Ryukyu Is, Sulawesi, Sumatra, Taiwan, Thailand, Vietnam; Australasia (N): Papua New Guinea	-	JQ067338	-	JQ067544	-
Crotalaria shanica Lace	Garrett 1461, Thailand (K)	Asia (N): Myanmar, Thailand	KX390832	KX371756	-	-	-
Crotalaria shirensis (Baker f.) Milne-Redh.	F. J. Breteler 440b, Cameroon (M)	Africa (N): Angola, Burundi, Cameroon, Kenya, Malawi, Mozambique, Tanzania, Zambia, Zimbabwe	KX390833	-	-	-	-
Crotalaria smithiana A.T.Lee	Boorman s. n., Australia (MEL)	Australasia (N): Australia	-	JQ067290	-	JQ067503	-
Crotalaria spartea Baker	E. A. Robinson 3469, Zambia (M)	Africa (N): Angola, Burundi, Cameroon, Malawi, Nigeria, South Africa, Tanzania, Zaire, Zambia, Zimbabwe	KX390834	KX371757	-	KX390751	-
Crotalaria spartioides DC.	Lutombi and Strohbach DL149, Namibia (WIND)	Africa (N): Botswana, Namibia, South Africa	-	JQ067149	JQ041105	-	JQ041268
Crotalaria speciosa Roth.	R. Wight 679, India (B)	Asia (N): India; Pacific Ocean (I): Mauritius	KX390835	KX371758	-	-	-
Crotalaria spectabilis Roth.	ETS: R. Wight 589, India (M) ITS: S. S. Subramaniam and A. K. Pandey 1099, India (DUH) matK, rbcL: Abbott 18302, locality unknown (FLAS)	Africa (I): Kenya, Mali, Tanzania; Asia (N): Bangladesh, China, East Timor, India, Malaysia, Myanmar, Nepal, Pakistan, Taiwan, Thailand; Australasia (I): Australia, New Caledonia, Papua New Guinea; Caribbean (I): Bahamas, Cuba, Dominica, Dominican Republic, Guadeloupe, Jamaica, Martinique, Puerto Rico, St Lucia; Central America (I): Mexico, Nicaragua, Panama; Indian Ocean: Andaman Is (N):, Madaga…	KX390836	JN990112	KJ772689	-	KJ773415
Crotalaria sphaerocarpa Perr. ex DC.* Sect. Geniculatae Polhill	Schutte 450, South Africa (JRAU)	Africa (N): Angola, Botswana, Central African Republic, Chad, Lesotho, Malawi, Mali, Mozambique, Namibia, Niger, Nigeria, Senegal, South Africa, Sudan, Swaziland, Tanzania, Zambia, Zimbabwe	-	JQ067139	JQ041106	-	JQ041269
Crotalaria spinosa Hochst.	D. Podlech 36399, Yemen (M)	Africa (N): Angola, Burundi, Ethiopia, Kenya, Rwanda, Senegal, Sudan, Tanzania, Uganda, Zambia, Zimbabwe; Middle East (N): Yemen	KX390837	KX371759	-	-	-
Crotalaria steudneri Schweinf.	M. M. Le Roux et al. 80, Namibia (WIND)	Africa (N): Angola, Botswana, Ethiopia, Malawi, Mozambique, Namibia, South Africa, Sudan, Tanzania, Zambia, Zimbabwe	-	JQ067314	JQ067562	JQ067522	JQ067600
Crotalaria stipitata Wight & Arn.	S. S. Subramaniam 1050, India (DUH)	Asia (N): India	-	KP698669	-	-	-
Crotalaria stipularia Desv.	ETS, ITS: ST. G. Beck 6687, Bolivia (M) matK, psbA-trnH: Valls JFM4946, Brazil (CEN)	Caribbean (I): Cuba, Dominica, Dominican Republic, Guadeloupe, Haiti, Jamaica, Martinique, Puerto Rico, St Lucia, St Vincent; South America (N): Argentina, Bolivia, Brazil, Colombia, Ecuador, French Guiana, Guyana, Paraguay, Peru, Surinam, Venezuela	KX390838	KX371760	JQ067573	JQ067532	-
Crotalaria stolzii (Baker f.) Polhill	L. C. Leach 10720, Zimbabwe (M)	Africa (N): Kenya, Malawi, Mozambique, Tanzania, Zaire, Zimbabwe	KX390839	-	-	-	-
Crotalaria strigulosa Balf.f.	Mears 87, Yemen (B)	Africa (N): Socotra	KX390840	KX371761	-	-	-
Crotalaria subdecurrens Marth. ex Benth.	A. S. Flores et al. 861, Brazil (MIRR)	South America (N): Brazil	KX390841	KX371762	-	-	-
Crotalaria subperfoliata Wight	S. S. Subramaniam and A. K. Pandey 1035, India (DUH)	Asia (N): India	-	KP698635	-	-	-
Crotalaria tanety Du Puy, Labat & H.E. Ireland	Du Puy M228, Madagascar (P)	Indian Ocean (N): Madagascar	-	JQ067278	JQ041107	-	JQ041271
Crotalaria teixeirae Torre	Hochobes and Lutombi SS389, Namibia (WIND)	Africa (N): Angola, Namibia	-	JQ067156	JQ041108	JQ067378	JQ041272
Crotalaria tenuipedicellata Baker f.	E. A. Robinson 3494, Zambia (M)	Africa (N): Zaire, Zambia	KX390842	KX371763	-	-	-
Crotalaria tetragona Andrews	ETS: C. D. Adams 6420, Jamaica (M) ITS: A. K. Pandey 10017, India (DUH)	Asia (N): Bangladesh, Bhutan, China, India, Laos, Myanmar, Nepal, Thailand, Vietnam; Caribbean (I): Jamaica, St Vincent; Indian Ocean (I): Mauritius	KX390843	JN990110	-	-	-
Crotalaria thebaica (Delile) DC.	J. Léonard 4862, Libya (M)	Africa (N): Chad, Egypt, Sudan; Middle East (N): Saudi Arabia	-	KX371764	-	-	-
Crotalaria trichotoma Bojer	ITS: P. O. Schallert 153, USA (M) matK, psbA-trnH, rbcL: fide GenBank 'Chen et al. PS0226MT01'	Africa: Kenya (I), Mozambique (N), Sao Tome and Principe (I), Tanzania (N); Asia (I): China, East Timor, India, Indonesia, Irian Jaya, Kalimantan, Malaysia, Philippines, Sri Lanka, Sumatra, Taiwan, Vietnam; Australasia (I): Australia, Papua New Guinea; Caribbean (I): Antigua-Barbuda, Barbados, Dominica, Dominican Republic, Guadeloupe, Jamaica, Martinique, Puerto Rico, St Lucia; Central America (I…	-	KX371765	HM049507	GU396703	GQ436334
Crotalaria trifoliastrum Willd.	Unknown collector [Botanical Survey of India] s. n. [M-0242324], India (M)	Asia (N): Bhutan, India; Pacific Ocean (I): Northern Marianas	KX390844	-	-	-	-
Crotalaria trifoliolata Bak.f.	I. Friis et al. 15074, Ethiopia (C)	Africa (N): Ethiopia	KX390845	KX371766	-	-	-
Crotalaria triquetra Dalzell	S. S. Subramaniam et al. 3419, India (DUH)	Asia (N): East Timor, India, Indonesia, Lesser Sunda Is, Sri Lanka	-	JQ945930	-	-	-
Crotalaria tweediana Benth.	JFM 4263, Brazil (CEN)	South America (N): Brazil	-	JQ067328	JQ067574	JQ067574	-
Crotalaria ulbrichiana Harms	Giess and Loutit 14197, Namibia (JRAU)	Africa (N): Namibia, Zambia, Zimbabwe	-	JX120580	-	-	JX120601
Crotalaria uliginosa C.C.Huang	Wagner 351, India (M)	Asia (N): China, India	KX390846	KX371767	-	-	-
Crotalaria uncinella Lam.	Lewis 574, Madagascar (P)	Africa (N): Mozambique, Tanzania; Asia (N): China, India, Malaysia, Singapore, Taiwan, Thailand, Vietnam; Indian Ocean (N): Madagascar, Mauritius, Reunion	-	JQ067274	-	JQ067493	-
Crotalaria unifoliolata Benth.	L. S. Kinoshita et al. 26, Brazil (M)	South America (N): Brazil	KX390847	KX371768	-	KX390754	-
Crotalaria vanmeelii R.Wilczek	M. R. 24297, Tanzania (M)	Africa (N): Tanzania, Zambia	KX390848	KX371769	-	-	-
Crotalaria varicosa Polhill	R. D. Box 133, Tanzania (K)	Africa (N): Tanzania	KX390849	KX371770	-	-	-
Crotalaria variegata Baker	E. A. Robinson 5616, Zimbabwe (M)	Africa (N): Angola, Malawi, Mozambique, Tanzania, Zaire, Zambia, Zimbabwe	KX390850	KX371771	-	-	-
Crotalaria vasculosa Benth.	Stirton 11796, South Africa (JRAU)	Africa (N): Kenya, Malawi, Mozambique, South Africa, Tanzania, Uganda, Zimbabw; Asia (I): India; Indian Ocean (I): Mauritius	-	JQ067140	JQ041109	JQ067360	JQ041273
Crotalaria velutina Benth.	ETS, ITS: A. S. Flores et al. 850, Brazil (MIRR) matK, rbcL: Thomas et al. 5911, Brazil (K)	South America (N): Brazil	-	KX077952	JQ067578	-	JQ067601
Crotalaria verrucosa L.	ITS: S. S. Subramaniam 1009, India (DUH) matK, rbcL: Booth and Foggerty 1631, Australia (MEL)	Africa (I): Nigeria, Sierra Leone, Tanzania, Uganda; Asia (N): Bangladesh, Cambodia, China, East Timor, India, Indonesia, Laos, Lesser Sunda Is, Malaysia, Myanmar, Nepal, Philippines, Sabah, Sri Lanka, Sulawesi, Sumatra, Taiwan, Thailand, Vietname; Australasia (I): Australia, Papua New Guinea; Caribbean: Anguilla (I), Bahamas (N), Barbados (I), Cayman Is (I), Cuba (I), Dominica (I), Dominican Rep…	-	JN990109	JQ041110	-	JQ041274
Crotalaria vespertilio Benth.	L. S. Kinoshita et al. 11182, Brazil (M)	South America (N): Brazil	KX390851	KX371772	-	-	-
Crotalaria virgulata Klotzsch	Schutte 451, South Africa (JRAU)	Africa (N): Botswana, Malawi, Mozambique, South Africa, Swaziland, Tanzania, Zaire, Zambia, Zimbabwe; Australasia (U): Australia; South America (I): Brazil	-	JQ067133	JQ041111	JQ067353	JQ041275
Crotalaria virgultatis DC.	B.-E. van Wyk 3060, South Africa (JRAU)	Africa (N): Namibia, South Africa	-	JQ067143	JQ041112	-	JQ041276
Crotalaria vitellina Ker. Gawl.	M. F. Devecchi MFD272, Brazil (SPF)	Caribbean (N): Caribbean-TRP; Central America (N): Belize, Costa Rica, El Salvador, Guatemala, Mexico, Panama; South America (N): Brazil, Colombia, Venezuela	KX390852	KX371773	-	-	-
Crotalaria walkeri Arn.	S. S. Subramaniam et al. 1022, India (DUH)	Asia (N): India, Sri Lanka	-	JN990108	-	-	-
Crotalaria wightiana Wight & Arn.	S. S. Subramaniam et al. 1013, India (DUH)	Asia (N): India, Sri Lanka	-	JQ945947	-	-	-
Crotalaria xanthoclada Benth.	Labat 2008, Madagascar (P)	Indian Ocean (N): Madagascar	-	JQ067283	JQ667487	-	JQ692941
Crotalaria yunnanensis Franch.	Forrest 28564, China (MO)	Asia (N): China	KX390853	KX371774	-	-	-
Cyclolobium brasiliense Benth.*	Ratter et al. 7431, locality unknown (E)	South America (N): Bolivia, Brazil, Paraguay	-	AF287637	-	-	-
Cytisus scoparius (L.) Link	P. Cubas and C. Pardo 148134, Spain (MAF)	Africa (I): Canary Is, Madeira, Soth Africa; Asia (I) China, India, Japan, Russia in Asia; Australasia (I): Australia, Tasmania; Europe (N): Austria, Belarus, Belgium, Corsica, Czech Republic, Denmark, Estonia, France, Germany, Great Britain, Greece, Hungary, Ireland, Italy, Latvia, Lithuania, Moldova, Netherlands, Norway, Poland, Portugal, Romania, Russia in Europe, Sardegna, Slovakia, Spain, Sw…	-	AF351119	-	-	-
Dichilus lebeckioides DC. *	Schutte 151, locality unknown (JRAU)	Africa (N): Botswana, Namibia, South Africa, Swaziland, Zimbabwe	-	EU347894	-	-	-
Diplotropis martiusii Benth.*	Beck et al. 166, Brazil (US)	South America (N): Brazil, Colombia, Peru, Venezuela	-	AY553711	-	-	-
Euchlora hirsuta (Thunb.) Druce*	J. S. Boatwright 233, South Africa (JRAU)	Africa (N): South Africa	-	JQ067345	-	-	-
Ezoloba macrocarpa (Eckl. & Zeyh.) B.-E. van Wyk & Boatwr.*	Helme 2076, South Africa (NBG)	Africa (N): South Africa	-	FM875935	-	-	-
Harpalyce brasiliana Benth.	R. Schütz Rodrigues 1153, Brazil (RB)	South America (N): Brazil	-	KJ028470	-	-	-
Hovea elliptica (Sm.) DC.	M. D. Crisp 8924, locality unknown (CANB)	Australasia (N): Australia; Pacific Ocean (I): New Zealand	-	AF287640	-	-	-
Lamprolobium fruticosum Benth.*	Clarkson and Neldner 8827, locality unknown (K)	Asia (I): India; Australasia (N): Australia	-	GQ250080	-	-	-
Lebeckia brevicarpa M.M.le Roux & B.-E.van Wyk	M. M. Le Roux et al. 4, South Africa (JRAU)	Africa (N): South Africa	-	EU347850	-	-	EU347933
Lebeckia meyeriana Eckl. & Zeyh.	B.-E. van Wyk 3009, South Africa (JRAU)	Africa (N): South Africa	-	EU347857	-	-	EU347905
Lebeckia sepiaria (L.) Thunb.	M. M. Le Roux et al. 10, South Africa (JRAU)	Africa (N): South Africa	-	EU347853	-	-	EU347936
Leobordea corymbosa (E.Mey.) B.-E.van Wyk & Boatwr.	J. C. Scheepers 699, South Africa (M)	Africa (N): South Africa, Swaziland	KX390854	KX371775	-	-	-
Leobordea digitata (Harv.) B.-E. van Wyk & Boatwr.	ITS: B.-E. van Wyk 2350, South Africa (JRAU) rbcL: B.-E. van Wyk 2342, South Africa (JRAU)	Africa (N): South Africa	-	EU347772	-	-	EU348057
Leobordea longicephala (B.-E.van Wyk) B.-E.van Wyk & Boatwr.	M. Koekemoer 320, South Africa (M)	Africa (N): South Africa	KX390855	KX371776	-	-	-
Leobordea lotoidea Del. *	B.-E. van Wyk et al. 4204, locality unknown (JRAU)	Africa (N): Algeria, Angola, Cape Verde, Central African Republic, Chad, Djibouti, Egypt, Ethiopia, Kenya, Libya, Mauritania, Morocco, Namibia, South Africa, Sudan, Tanzania, Uganda, Zimbabwe; Asia (N): India, Iran, Pakistan; Middle East(N): Qatar, Saudi Arabia, Syria, Yemen	-	EU347765	-	-	EU348003
Leptolobium dasycarpum Vogel*	L.. P. de Queiroz 13973, Brazil (HUEFS)	South America (N): Brazil	-	JX124514	-	-	-
Listia heterophylla E.Mey.*	ITS: O. H. Volk 5172, Namibia (M) rbcL: B.-E. van Wyk et al. 4207, locality unknown (JRAU)	Africa (N): Botswana, Lesotho, Mozambique, Namibia, South Africa, Swaziland, Zaire, Zambia, Zimbabwe	KX390856	KX371777	-	-	EU348012
Lotononis alpina (Eckl. & Zeyh.) B.-E. van Wyk	B.-E. van Wyk 1478, locality unknown (JRAU)	Africa (N): South Africa	-	AM262446	-	-	-
Lotononis gracilis Benth.	J. P. H. Acocks 19746, South Africa (M)	Africa (N): South Africa	KX390857	KX371778	-	-	-
Lotononis involucrata (P.J.Bergius) Benth.	ITS: B.-E. van Wyk 2873, locality unknown (JRAU) rbcL: J. S. Boatwright et al. 116, locality unknown (JRAU)	Africa (N): South Africa	-	EU347805	-	-	EU347997
Lotononis leptoloba Bolus	J. S. Boatwright et al. 185, South Africa (JRAU)	Africa (N): Namibia, South Africa	-	EU347757	-	-	EU348077
Lotononis prostrata (L.) Benth.	ITS: J. S. Boatwright et al. 115, locality unknown (JRAU) rbcL: B.-E. van Wyk 3229, locality unknown (JRAU)	Africa (N): South Africa	-	EU347808	-	-	EU348054
Lotononis stricta (Eckl. & Zeyh.) B.-E.van Wyk	ITS: B.-E. van Wyk 1718, South Africa (JRAU) rbcL: B.-E. van Wyk 1718, locality unknown (JRAU)	Africa (N): South Africa	-	EU347793	-	-	EU348091
Lotononis tenella Eckl. & Zeyh.	Ecklon 1282, South Africa (B)	Africa (N): Lesotho, South Africa	-	KX371779	-	-	-
Lotononis trichopoda (E.Mey.) Benth.	L. C. C. Liebenberg 7741, South Africa (M)	Africa (N): South Africa	KX390858	KX371780	-	-	-
Lupinus albus L.*	C. Gröger 1401, Greece (M)	Africa (I): Algeria, Egypt, Kenya, Libya, Tanzania; Asia (I): Azerbaijan, China, Gruzia, India, Kirgizstan, Pakistan; Europe: Albania (N), Austria (I), Azores (I), Belarus (I), Bulgaria (N), Corsica (I), Czech Republic (I), France (I), Germany (I), Great Britain (I), Greece (N), Hungary (I), Italy (I), Kriti (N), Lithuania (I), Moldova (I), Portugal (I), Romania (I), Russia in Europe (I), Sardegn…	-	KX371781	-	-	-
Pearsonia sessilifolia (Harv.) Dummer*	M. Weigend 2307, South Africa (M)	Africa (N): South Africa, Swaziland, Zimbabwe	KX390859	KX371782	-	-	-
Piptanthus nepalensis Sweet*	Wang 0121, China (KUN)	Asia (N): Bhutan, China, India, Myanmar, Nepal; Europe (I): Great Britain	-	AF215922	-	-	-
Podalyria buxifolia Willd.	J. S. Boatwright and Magee 34, South Africa (JRAU)	Africa (N): South Africa	-	AM261496	-	-	-
Poecilanthe falcata (Vell.) Heringer	De Lima 2, Brazil (RJ)	South America (N): Brazil	-	AF467492	-	-	-
Polhillia pallens C.H.Stirt.	ITS: B.-E. van Wyk 2128 (JRAU) rbcL: B.-E. van Wyk 2708, locality unknown (JRAU)	Africa (N): South Africa	-	AM262453	-	-	EU347958
Rafnia amplexicualis Thunb.*	P. Goldblatt 4026, South Africa (M)	Africa (N): South Africa	KX390860	KX371783	-	-	-
Rafnia capensis (L.) Druce	J. S. Boatwright and Magee 26, South Africa (JRAU)	Africa (N): South Africa	-	EU347742	-	-	-
Rafnia ovata E.Mey.	Campbell and B.-E. van Wyk 128, South Africa (JRAU)	Africa (N): South Africa	-	AJ744941	-	-	-
Robynsiophyton vanderystii R.Wilczek*	Lisowski 20326, locality unknown (K)	Africa (N): Angola, Zaire, Zambia	-	EU347878	-	-	EU347952
Rothia indica (L.) Druce	Ratller s. n. [M-0242323], India (M)	Asia (N): India, Indonesia, Laos, Malaysia, Sri Lanka, Vietnam; Australasia (U): Australia	KX390861	-	-	-	-
Sophora tomentosa L.*	B. Skyes CHR 569752, Cook Islands. Plant in cultivation and not vouchered; Kate Boardman, database manager at Allan Herbarium, 18 July 2016, pers. communication	Africa (U): Ghana, Ivory Coast, Liberia, Mozambique, Nigeria, Sao Tome and Principe, Senegal, Siera Leone, Tanzania, Togo; Asia (N): Cambodia, China, India, Indonesia, Irian Jaya, Malaysia, Moluccas, Myanmar, Pakistan, Philippines, Sabah, Sarawak, Sri Lanka, Sulawesi, Sumatra, Taiwan, Thailand, Vietnam; Australasia (N): Australia, Papua New Guinea; Caribbean (N): Bahamas, Cayman Is, Dominican Rep…	-	AY725482	-	-	-
Templetonia retusa (Vent.) R.Br. *	M. D. Crisp 8996, Australia (CANB)	Australasia (N): Australia	-	AF287636	-	-	-
Wiborgia mucronata (L. f.) Druce	S. Soini s. n. [M-0242325], South Africa (M)	Africa (N): South Africa	KX390862	KX371784	-	-	KX083399
Wiborgia obcordata (P.J.Bergius) Thunb.*	J. S. Boatwright et al. 98, South Africa (JRAU)	Africa (N): South Africa	-	EU347748	-	-	EU347972
Wiborgia sericea Thunb.	J. S. Boatwright et al. 124, South Africa (JRAU)	Africa (N): South Africa	-	EU347755	-	-	EU347968
Wiborgiella leipoldtiana (Schltr. ex R.Dahlgren) Boatwr. & B.-E.van Wyk*	H. C. Taylor 11787, South Africa (M)	Africa (N): South Africa	KX390863	KX371785	-	-	KX083400
