# Supplementary material for: Clock-dated phylogeny for 48% of the 700 species of Crotalaria (Fabaceae–Papilionoideae) resolves sections worldwide and implies conserved flower and leaf traits throughout its pantropical range
Source: BMC Evol Biol. 2017 Feb 28;17:61. doi: 10.1186/s12862-017-0903-5 (PMC5331720; doi:10.1186/s12862-017-0903-5)
Supplement: Additional file 11: Table S3. — Species list with coding of sections, distribution areas, leaf and flower trait states, species’ climate categories, number of GBIF records, and chromosome numbers. Polhill’s [45] sections (1 = Grandiflorae, 2 = Chrysocalycinae, 3 = Hedriocarpae, 4 = Geniculatae, 5 = Schizostigma, 6 = Calycinae, 7 = Crotalaria, 8 = Dispermae); Le Roux et al. [36] sections (1 = Hedriocarpae, 2 = Incanae, 3 = Schizostigma, 4 = Calycinae, 5 = Borealigeniculatae, 6 = Crotalaria, 7 = Stipulosae, 8 = Glaucae, 9 = Geniculatae, 10 = Amphitrichae, 11 = Grandiflorae); distribution areas (“Region”, “Region 2”, “Region 3”, “Region 4”) (0 = Americas (North, Central, and South America, and the Caribbean), Africa and the Middle East, Madagascar (including Mauritius, Réunion, and the Seychelles), Asia (from the east of Arabian Peninsula to Southeast Asia, Australasia (comprising Australia, Papua New Guinea, and Melanesia)); leaf type (0 = simple, 1 = unifoliolate, 2 = trifoliolate, 4 = multifoliolate); leaf type binary (0 = simple, 2 = compound); beak of the keel petal (“Keel”) (straight = 0, spirally twisted = 1); calyx lobing (equally lobed = 0, bilabiate = 1); length of the calyx compared to length of the keel petal (“Calyx length”) (shorter than keel = 0, as long as/longer than keel = 1); Köppen-Geiger category (0 = Af, 1 = Am, 2 = As, 3 = Aw, 4 = BWk, 5 = BWh, 6 = BSk, 7 = BSh, 8 = Cfa, 9 = Cfb, 10 = Csa, 11 = Csb, 12 = Cwa, 13 = Cwb); Köppen-Geiger major climate group (0 = humid tropics [Af, Am], 1 = dry tropics [As, Aw], 2 = arid [BWk, BWh, BSk, BSh], 3 = mild temperate [Cfa, Cfb, Csa, Csb, Cwa, Cwb]); diploid chromosome numbers (“2n”) (0 = 14, 1 = 16, 2 = 18, 3 = 32, 4 = 42/48, 5 = 54) (reference list for chromosome numbers below table). NA = not available. (XLSX 174 kb) [file 12862_2017_903_MOESM11_ESM.xlsx]

## Sheet: for_txt
name	section	leaf	origin	koeppen	region	keel	calyx	style	color	calyx	section
Aspalathus_chenopoda	NA	2	South_Africa	9	1	NA	NA	NA	NA	NA	NA	CODING
Aspalathus_fusca	NA	2	South_Africa	NA	1	NA	NA	NA	NA	NA	NA
Aspalathus_nivea	NA	2	South_Africa	NA	1	NA	NA	NA	NA	NA	NA	keel	0	1
Baptisia_australis	NA	NA	USA	8	0	NA	NA	NA	NA	NA	NA		not spirally twisted	spirally twisted
Bolusanthus_speciosus	NA	NA	Zambia	NA	1	NA	NA	NA	NA	NA	NA
Bolusia_amboensis	NA	2	Namibia	7	1	NA	NA	NA	NA	NA	NA
Bolusia_capensis	NA	2	South_Africa	NA	1	NA	NA	NA	NA	NA	NA	calyx	0	1
Bowdichia_virgilioides	NA	NA	Paraguay	3	0	NA	NA	NA	NA	NA	NA		not two-lipped	two-lipped
Brongniartia_alamosana	NA	NA	Mexico	9	0	NA	NA	NA	NA	NA	NA
Calobota_cytisoides	NA	NA	South_Africa	12	1	NA	NA	NA	NA	NA	NA	style	0	1
Crotalaria_abbreviata	3	2	Zimbabwe	3	1	0	0	0	1	0	1		not dilated/bifurcate	dilated/bifurcate
Crotalaria_acicularis	6	0	India	1	2	1	1	0	NA	1	0
Crotalaria_aculeata	7	2	Madagascar	3	1	1	0	NA	1	0	1		0	1	2	3
Crotalaria_adamsonii	2	0	Congo	3	1	0	0	0	1	0	0	color	yellow	yellow with marks	white	blue
Crotalaria_adenocarpoides	8	2	Uganda	3	1	1	0	NA	1	0	1
Crotalaria_adolfi	2	2	Tanzania	13	1	0	0	0	NA	0	0	section
Crotalaria_aegyptiaca	6	0	Israel	5	2	1	1	0	1	1	0	Grandiflorae	1
Crotalaria_agatiflora	2	1	India	9	2	0	0	0	0	0	0	Chrysocalycinae	2
Crotalaria_alata	6	0	Thailand	0	2	1	1	0	0	1	0	Hedriocarpae	3
Crotalaria_albicaulis	3	2	Ethiopia	7	1	0	0	0	3	0	1	Geniculatae	4
Crotalaria_albida	6	0	India	0	2	1	1	0	0	1	0	Schizostigma	5
Crotalaria_alexandri	8	2	Tanzania	3	1	1	0	NA	1	0	1	Calycinae	6
Crotalaria_allophylla	NA	2	Somalia	NA	1	NA	NA	NA	NA	NA	NA	Crotalaria	7
Crotalaria_amoena	2	2	Tanzania	3	1	0	0	0	1	0	0	Dispermae	8
Crotalaria_angulata	6	0	India	0	2	1	1	0	NA	1	0
Crotalaria_ankaratrana	2	2	Madagascar	13	1	0	0	0	0	0	0	region	0	1	2	3
Crotalaria_annua	8	2	Tanzania	12	1	1	0	NA	1	0	1		America	Africa	Asia	Australasia
Crotalaria_anomala	3	2	Madagascar	7	1	0	0	0	1	0	1
Crotalaria_anthyllopsis	3	1	Tanzania	3	1	0	0	0	1	0	1	leaf	0	1	2	3
Crotalaria_arenaria	6	0	Niger	5	1	1	1	0	1	1	0		simple	unifoliolate	trifoliolate	multifoliolate
Crotalaria_argenteotomentosa	8	2	Congo	12	1	1	0	NA	1	0	1
Crotalaria_argyraea	3	2	Namibia	5	1	0	0	0	0	0	1
Crotalaria_argyrolobioides	8	2	Malawi	3	1	1	0	NA	1	0	1
Crotalaria_aridicola	8	2	Australia	7	3	1	0	NA	NA	0	1
Crotalaria_arushae	3	2	Tanzania	13	1	0	0	0	0	0	1		HERE I STARTED TO TEST AND CORRECT SG's VALUES FOR CODING (DICOVERED MISTAKES)
Crotalaria_aurea	7	2	Namibia	5	1	1	0	NA	0	0	1
Crotalaria_axillaris	7	2	NA	NA	NA	1	0	NA	NA	0	1
Crotalaria_axillifloroides	8	2	Zimbabwe	12	1	1	0	NA	0	0	1
Crotalaria_bahiaensis	2	2	Brazil	7	0	0	0	0	0	0	0
Crotalaria_balansae	6	0	Brazil	8	0	1	1	0	0	1	0
Crotalaria_ballyi	5	2	Kenya	7	1	1	1	1	0	1	0
Crotalaria_barnabassii	1	2	Botswana	7	1	0	0	NA	1	0	1
Crotalaria_becquetii	1	2	Tanzania	13	1	0	0	NA	1	0	1
Crotalaria_beddomeana	7	0	India	3	2	1	0	NA	NA	0	1
Crotalaria_benadirensis	3	2	Kenya	7	1	0	0	0	1	0	1
Crotalaria_bequaertii	8	2	Tanzania	12	1	1	0	NA	1	0	1
Crotalaria_berteroana	NA	0	India	NA	2	NA	NA	NA	NA	NA	NA
Crotalaria_bifaria	6	0	India	1	2	1	1	0	0	1	0
Crotalaria_boehmii	3	0	Tanzania	3	1	0	0	0	1	0	1
Crotalaria_bogdaniana	3	2	Ethiopia	3	1	0	0	0	1	0	1
Crotalaria_bongensis	4	1	Tanzania	3	1	0	0	0	1	0	1
Crotalaria_boranica	4	2	Somalia	5	1	0	0	0	1	0	1
Crotalaria_bosseri	1	2	Madagascar	8	1	0	0	NA	1	0	1
Crotalaria_bracteata	NA	2	Thailand	3	2	NA	NA	NA	0	NA	NA
Crotalaria_brevidens	3	2	Kenya	3	1	0	0	0	1	0	1
Crotalaria_breviflora	6	0	Brazil	8	0	1	1	0	0	1	0
Crotalaria_brevipedunculata	NA	0	Mexico	NA	0	NA	NA	NA	NA	NA	NA
Crotalaria_bupleurifolia	NA	0	Mexico	NA	0	NA	NA	NA	1	NA	NA
Crotalaria_burhia	6	0	Iran	5	2	1	1	0	1	1	0
Crotalaria_burkeana	2	2	South_Africa	7	1	0	0	0	2	0	0
Crotalaria_burttii	3	2	Tanzania	3	1	0	0	0	1	0	1
Crotalaria_cajanifolia	NA	2	CostaRica	NA	0	NA	NA	NA	NA	NA	NA
Crotalaria_callensii	2	2	Congo	3	1	0	0	0	0	0	0
Crotalaria_calycina	6	0	Tanzania	0	1	1	1	0	0	1	0
Crotalaria_camptosepala	NA	2	Tanzania	NA	1	NA	NA	NA	NA	NA	NA
Crotalaria_capensis	1	2	South_Africa	8	1	0	0	NA	1	0	1
Crotalaria_capillipes	2	2	Tanzania	7	1	0	0	0	0	0	0
Crotalaria_caudata	2	2	Tanzania	12	1	0	0	0	1	0	0
Crotalaria_cephalotes	8	2	Tanzania	3	1	1	0	NA	1	0	1
Crotalaria_chinensis	6	0	Thailand	0	2	1	1	0	0	1	0
Crotalaria_chirindae	3	2	Tanzania	3	1	0	0	0	1	0	1
Crotalaria_chrysochlora	3	2	Tanzania	3	1	0	0	0	1	0	1
Crotalaria_cistoides	2	2	Tanzania	7	1	0	0	0	NA	0	0
Crotalaria_clarkei	6	0	India	3	2	1	1	0	NA	1	0
Crotalaria_cleomifolia	3	3	Zambia	3	1	0	0	0	1	0	1
Crotalaria_colorata	7	2	Namibia	5	1	1	0	NA	0	0	1
Crotalaria_comanestiana	3	3	Ethiopia	7	1	0	0	0	1	0	1
Crotalaria_cornu_ammonis	2	2	Madagascar	NA	1	0	0	0	NA	0	0
Crotalaria_coursii	3	2	Madagascar	8	1	0	0	0	0	0	1
Crotalaria_craspedocarpa	3	2	Madagascar	9	1	0	0	0	0	0	1
Crotalaria_crispata	6	0	Australia	3	3	1	1	0	1	1	0
Crotalaria_cunninghamii	7	1	Australia	7	3	1	0	NA	1	0	1
Crotalaria_cuspidata	8	2	Tanzania	3	1	1	0	NA	1	0	1
Crotalaria_cylindrica	3	2	Ethiopia	7	1	0	0	0	1	0	1
Crotalaria_cylindrostachys	3	1	Tanzania	NA	1	0	0	0	NA	0	1
Crotalaria_cytisoides	3	2	India	NA	2	0	0	0	NA	0	1
Crotalaria_damarensis	2	2	South_Africa	7	1	0	0	0	0	0	0
Crotalaria_decaryana	3	2	Madagascar	1	1	0	0	0	1	0	1
Crotalaria_dedzana	7	2	Malawi	12	1	1	0	NA	1	0	1
Crotalaria_deserticola	7	2	Tanzania	3	1	1	0	NA	1	0	1
Crotalaria_dewildemaniana	3	2	Burundi	3	1	0	0	0	1	0	1
Crotalaria_dinteri	7	2	Namibia	5	1	1	0	NA	1	0	1
Crotalaria_diosmifolia	2	2	Madagascar	13	1	0	0	0	0	0	0
Crotalaria_dissitiflora	3	2	Australia	7	3	0	0	0	0	0	1
Crotalaria_distans	7	2	South_Africa	7	1	1	0	NA	1	0	1
Crotalaria_distantiflora	3	2	Ethiopia	3	1	0	0	0	1	0	1
Crotalaria_doidgeae	1	2	South_Africa	7	1	0	0	NA	0	0	1
Crotalaria_dubia	6	0	India	12	2	1	1	0	NA	1	0
Crotalaria_duboisii	8	2	Tanzania	12	1	1	0	NA	1	0	1
Crotalaria_dumosa	3	2	Ethiopia	5	1	0	0	0	1	0	1
Crotalaria_dura	2	2	South_Africa	3	1	0	0	0	0	0	0
Crotalaria_emarginata	3	2	Tanzania	2	1	0	0	0	1	0	1
Crotalaria_ephemera	8	2	Tanzania	12	1	1	0	NA	1	0	1
Crotalaria_epunctata	6	0	India	3	2	1	1	0	NA	1	0
Crotalaria_eremaea	7	2	Australia	NA	3	1	0	NA	NA	0	1
Crotalaria_eremicola	7	2	Namibia	5	1	1	0	NA	0	0	1
Crotalaria_evolvuloides	6	0	India	1	2	1	1	0	0	1	0
Crotalaria_excisa	7	2	South_Africa	9	1	1	0	NA	0	0	1
Crotalaria_eximia	8	2	Tanzania	3	1	1	0	NA	1	0	1
Crotalaria_fascicularis	7	2	Ethiopia	3	1	1	0	NA	1	0	1
Crotalaria_ferruginea	6	0	Pap_NGuin	0	3	1	1	0	0	1	0
Crotalaria_fiherenensis	1	2	Madagascar	3	1	0	0	NA	1	0	1
Crotalaria_filicaulis	8	2	Tanzania	12	1	1	0	NA	1	0	1
Crotalaria_filifolia	NA	2	Mexico	NA	0	NA	NA	NA	NA	NA	NA
Crotalaria_filiformis	NA	0	Thailand	3	2	NA	NA	NA	NA	NA	NA
Crotalaria_filipes	6	0	India	3	2	1	1	0	NA	1	0
Crotalaria_flavicarinata	4	2	Namibia	7	1	0	0	0	2	0	1
Crotalaria_flavicoma	6	0	Brazil	3	0	1	1	0	0	1	0
Crotalaria_friesii	7	2	Zimbabwe	12	1	1	0	NA	1	0	1
Crotalaria_fysonii	6	0	India	3	2	1	1	0	NA	1	0
Crotalaria_gamwelliae	8	2	Tanzania	12	1	1	0	NA	1	0	1
Crotalaria_gazensis	2	2	Mozambique	NA	1	0	0	0	NA	0	0
Crotalaria_gillettii	4	2	Ethiopia	3	1	0	0	0	1	0	1
Crotalaria_glauca	2	0	Tanzania	3	1	0	0	0	1	0	0
Crotalaria_globifera	7	2	South_Africa	9	1	1	0	NA	0	0	1
Crotalaria_goetzei	2	2	Malawi	12	1	0	0	0	1	0	0
Crotalaria_goiasensis	6	0	Brazil	3	0	1	1	0	0	1	0
Crotalaria_goodiiformis	2	2	Mozambique	3	1	0	0	0	0	0	0
Crotalaria_goreensis	2	2	India	3	2	0	0	0	1	0	0
Crotalaria_grahamiana	7	3	India	3	2	1	0	NA	0	0	1
Crotalaria_graminicola	8	2	Tanzania	3	1	1	0	NA	1	0	1
Crotalaria_grandiflora	6	0	Brazil	3	0	1	1	0	0	1	0
Crotalaria_greenwayi	7	2	Tanzania	3	1	1	0	NA	1	0	1
Crotalaria_grevei	1	2	Madagascar	3	1	0	0	NA	1	0	1
Crotalaria_griquensis	7	2	South_Africa	7	1	1	0	NA	0	0	1
Crotalaria_harleyi	2	2	Brazil	3	0	0	0	0	NA	0	0
Crotalaria_hebecarpa	6	0	India	3	2	1	1	0	NA	1	0
Crotalaria_heidmannii	4	2	Namibia	5	1	0	0	0	1	0	1
Crotalaria_hemsleyi	3	2	Tanzania	3	1	0	0	0	1	0	1
Crotalaria_heyneana	7	0	India	3	2	1	0	NA	NA	0	1
Crotalaria_hilariana	6	0	Brazil	8	0	1	1	0	0	1	0
Crotalaria_hirsuta	6	0	India	9	2	1	1	0	0	1	0
Crotalaria_hirta	6	0	India	7	2	1	1	0	NA	1	0
Crotalaria_holosericea	2	2	Brazil	2	0	0	0	0	0	0	0
Crotalaria_humbertiana	7	2	Madagascar	7	1	1	0	NA	1	0	1
Crotalaria_humifusa	6	0	India	0	2	1	1	0	0	1	0
Crotalaria_humilis	7	2	South_Africa	5	1	1	0	NA	0	0	1
Crotalaria_hyssopifolia	8	2	Tanzania	3	1	1	0	NA	1	0	1
Crotalaria_impressa	3	2	Eritrea	5	1	0	0	0	1	0	1
Crotalaria_incana	2	2	Brazil	3	0	0	0	0	1	0	0
Crotalaria_incrassifolia	7	2	Somalia	5	1	1	0	NA	0	0	1
Crotalaria_inopinata	3	2	Tanzania	3	1	0	0	0	1	0	1
Crotalaria_involutifolia	3	0	Tanzania	12	1	0	0	0	1	0	1
Crotalaria_iringana	3	1	Tanzania	3	1	0	0	0	1	0	1
Crotalaria_juncea	6	0	India	1	2	1	1	0	0	1	0
Crotalaria_karagwensis	7	0	Ethiopia	3	1	1	0	NA	1	0	1
Crotalaria_keniensis	7	2	Kenya	3	1	1	0	NA	1	0	1
Crotalaria_kipandensis	8	1	Tanzania	12	1	1	0	NA	1	0	1
Crotalaria_kirkii	3	2	Tanzania	3	1	0	0	0	1	0	1
Crotalaria_kurtii	7	2	Namibia	7	1	1	0	NA	0	0	1
Crotalaria_kurzii	NA	0	Thailand	12	2	NA	NA	NA	0	NA	NA
Crotalaria_laburnifolia	1	2	Ethiopia	3	1	0	0	NA	1	0	1
Crotalaria_laburnoides	7	2	Tanzania	3	1	1	0	NA	1	0	1
Crotalaria_lachnocarpoides	2	2	Malawi	3	1	0	0	0	1	0	0
Crotalaria_lachnophora	2	2	Mozambique	3	1	0	0	0	1	0	0
Crotalaria_laeta	2	2	Brazil	3	0	0	0	0	NA	0	0
Crotalaria_lanceolata	3	2	South_Africa	3	1	0	0	0	1	0	1
Crotalaria_lasiocarpa	2	2	Tanzania	3	1	0	0	0	1	0	0
Crotalaria_lathyroides	3	2	Guinea_Bissau	3	1	0	0	0	1	0	1
Crotalaria_laxiflora	8	2	Zambia	3	1	1	0	NA	1	0	1
Crotalaria_leandriana	1	2	Madagascar	9	1	0	0	NA	1	0	1
Crotalaria_lebeckioides	1	2	South_Africa	6	1	0	0	NA	0	0	1
Crotalaria_lebrunii	1	2	Uganda	3	1	0	0	NA	1	0	1
Crotalaria_linearifoliolata	5	2	Somalia	5	1	1	1	1	1	1	0
Crotalaria_longidens	1	2	South_Africa	7	1	0	0	NA	0	0	1
Crotalaria_longipes	7	0	India	3	2	1	0	NA	NA	0	1
Crotalaria_longirostrata	7	2	Guatemala	NA	0	1	0	NA	NA	0	1
Crotalaria_lotifolia	NA	2	Puerto_Rico	NA	0	NA	NA	NA	NA	NA	NA
Crotalaria_lotiformis	3	2	Kenya	13	1	0	0	0	1	0	1
Crotalaria_lotoides	2	2	South_Africa	7	1	0	0	0	1	0	0
Crotalaria_lukwangulensis	7	2	Tanzania	3	1	1	0	NA	1	0	1
Crotalaria_lunulata	NA	0	India	3	2	NA	NA	NA	NA	NA	NA
Crotalaria_luondeensis	8	2	Tanzania	NA	1	1	0	NA	NA	0	1
Crotalaria_lutescens	7	0	India	3	2	1	0	NA	1	0	1
Crotalaria_macrocarpa	7	2	South_Africa	8	1	1	0	NA	1	0	1
Crotalaria_madurensis	7	0	India	3	2	1	0	NA	NA	0	1
Crotalaria_magaliesbergensis	7	2	South_Africa	NA	1	1	0	NA	NA	0	1
Crotalaria_mahafalensis	7	2	Madagascar	7	1	1	0	NA	1	0	1
Crotalaria_malindiensis	3	2	Somalia	2	1	0	0	0	1	0	1
Crotalaria_martiana	6	0	Brazil	3	0	1	1	0	NA	1	0
Crotalaria_massaiensis	3	2	Kenya	2	1	0	0	0	1	0	1
Crotalaria_mauensis	2	2	Kenya	9	1	0	0	0	0	0	0
Crotalaria_medicaginea	7	2	Thailand	0	2	1	0	NA	0	0	1
Crotalaria_melanocalyx	8	2	Tanzania	13	1	1	0	NA	1	0	1
Crotalaria_mesopontica	3	2	Uganda	3	1	0	0	0	1	0	1
Crotalaria_meyerana	7	2	Namibia	4	1	1	0	NA	1	0	1
Crotalaria_micans	2	2	Brazil	8	0	0	0	0	0	0	0
Crotalaria_microcarpa	4	2	Tanzania	3	1	0	0	0	1	0	1
Crotalaria_microphylla	4	2	Somalia	5	1	0	0	0	1	0	1
Crotalaria_microthamnus	8	2	Tanzania	3	1	1	0	NA	1	0	1
Crotalaria_mildbraedii	7	2	Tanzania	9	1	1	0	NA	0	0	1
Crotalaria_miottoae	2	2	Brazil	8	0	0	0	0	NA	0	0
Crotalaria_miranda	7	0	Tanzania	3	1	1	0	NA	1	0	1
Crotalaria_mitchellii	3	0	Australia	NA	3	0	0	0	NA	0	1
Crotalaria_mollicula	NA	2	Mexico	NA	0	NA	NA	NA	NA	NA	NA
Crotalaria_montana	6	0	Australia	3	3	1	1	0	1	1	0
Crotalaria_monteiroi	1	2	South_Africa	3	1	0	0	NA	1	0	1
Crotalaria_mudugensis	NA	2	Somalia	3	1	NA	NA	NA	NA	NA	NA
Crotalaria_muenzneri	3	2	Tanzania	0	1	0	0	0	1	0	1
Crotalaria_multiflora	6	0	Sri_Lanka	NA	2	1	1	0	0	1	0
Crotalaria_mysorensis	6	0	India	NA	2	1	1	0	0	1	0
Crotalaria_nallamalayana	NA	0	India	NA	2	NA	NA	NA	NA	NA	NA
Crotalaria_nana	6	0	India	3	2	1	1	0	NA	1	0
Crotalaria_natalitia	2	2	South_Africa	3	1	0	0	0	1	0	0
Crotalaria_nayaritensis	NA	0	Mexico	NA	0	NA	NA	NA	NA	NA	NA
Crotalaria_nigricans	2	2	Tanzania	3	1	0	0	0	1	0	0
Crotalaria_nitens	6	0	Colombia	0	0	1	1	0	NA	1	0
Crotalaria_notonii	NA	2	India	3	2	NA	NA	NA	0	NA	NA
Crotalaria_novae_hollandiae	7	1	Australia	7	3	1	0	NA	1	0	1
Crotalaria_obscura	2	2	South_Africa	9	1	0	0	0	1	0	0
Crotalaria_obtecta	6	0	India	3	2	1	1	0	NA	1	0
Crotalaria_ochroleuca	3	2	Brazil	3	0	0	0	0	1	0	1
Crotalaria_oligosperma	7	2	Somalia	5	1	1	0	NA	1	0	1
Crotalaria_ononoides	2	2	Tanzania	3	1	0	0	0	1	0	0
Crotalaria_oocarpa	7	2	Tanzania	3	1	1	0	NA	1	0	1
Crotalaria_orientalis	4	1	South_Africa	7	1	0	0	0	1	0	1
Crotalaria_orixensis	6	0	Ethiopia	7	1	1	1	0	0	1	0
Crotalaria_orthoclada	2	2	Tanzania	3	1	0	0	0	1	0	0
Crotalaria_otoptera	6	0	Brazil	3	0	1	1	0	NA	1	0
Crotalaria_pallida	3	2	Australia	3	3	0	0	0	1	0	1
Crotalaria_pallidicaulis	1	2	Zimbabwe	12	1	0	0	NA	1	0	1
Crotalaria_parvula	8	2	Tanzania	12	1	1	0	NA	1	0	1
Crotalaria_passerinoides	8	0	Tanzania	3	1	1	0	NA	1	0	1
Crotalaria_paulina	6	0	Brazil	8	0	1	1	0	NA	1	0
Crotalaria_perrieri	2	2	Madagascar	9	1	0	0	0	0	0	0
Crotalaria_persica	3	2	Iran	5	2	0	0	0	1	0	1
Crotalaria_phylloloba	2	2	Tanzania	3	1	0	0	0	0	0	0
Crotalaria_pilosa	6	0	Brazil	3	0	1	1	0	NA	1	0
Crotalaria_pilosiflora	7	2	Malawi	12	1	1	0	NA	0	0	1
Crotalaria_pisicarpa	2	2	Namibia	7	1	0	0	0	1	0	0
Crotalaria_pleiophylla	3	3	Somalia	NA	1	0	0	0	NA	0	1
Crotalaria_plowdenii	3	2	Ethiopia	13	1	0	0	0	1	0	1
Crotalaria_podocarpa	2	2	Namibia	7	1	0	0	0	1	0	0
Crotalaria_poissonii	7	2	Madagascar	7	1	1	0	NA	0	0	1
Crotalaria_polhillii	NA	2	Ethiopia	NA	1	NA	NA	NA	NA	NA	NA
Crotalaria_prittwitzii	2	2	Tanzania	3	1	0	0	0	1	0	0
Crotalaria_prolongata	8	2	Zambia	12	1	1	0	NA	1	0	1
Crotalaria_prostrata	6	0	India	0	2	1	1	0	0	1	0
Crotalaria_pseudodiloloensis	8	2	Angola	3	1	1	0	NA	1	0	1
Crotalaria_pseudotenuirama	8	2	Tanzania	3	1	1	0	NA	1	0	1
Crotalaria_pulchra	NA	0	India	3	2	NA	NA	NA	NA	NA	NA
Crotalaria_pumila	NA	2	Argentina	NA	0	NA	NA	NA	NA	NA	NA
Crotalaria_purdiana	NA	2	Jamaica	NA	0	NA	NA	NA	NA	NA	NA
Crotalaria_purshii	NA	0	USA	NA	0	NA	NA	NA	NA	NA	NA
Crotalaria_pusilla	6	0	India	3	2	1	1	0	0	1	0
Crotalaria_pycnostachya	3	2	Yemen	13	2	0	0	0	1	0	1
Crotalaria_quercetorum	NA	0	Guatemala	NA	0	NA	NA	NA	NA	NA	NA
Crotalaria_quinquefolia	7	3	India	0	2	1	0	NA	NA	0	1
Crotalaria_ramosissima	NA	0	India	3	2	NA	NA	NA	1	NA	NA
Crotalaria_recta	7	0	Tanzania	3	1	1	0	NA	1	0	1
Crotalaria_retusa	7	0	India	12	2	1	0	NA	0	0	1
Crotalaria_rogersii	3	2	Senegal	12	1	0	0	0	1	0	1
Crotalaria_rubiginosa	NA	0	India	3	2	NA	NA	NA	0	NA	NA
Crotalaria_rufipila	2	2	Brazil	3	0	0	0	0	NA	0	0
Crotalaria_rzedowskii	NA	0	Mexico	NA	0	NA	NA	NA	NA	NA	NA
Crotalaria_sagittalis	6	0	Bolivia	3	0	1	1	0	NA	1	0
Crotalaria_saharae	3	3	Morocco	NA	1	0	0	0	NA	0	1
Crotalaria_salicifolia	6	0	India	3	2	1	1	0	0	1	0
Crotalaria_saltiana	3	2	Somalia	5	1	0	0	0	0	0	1
Crotalaria_scassellatii	7	2	Kenya	2	1	1	0	NA	1	0	1
Crotalaria_semperflorens	7	0	India	0	2	1	0	NA	0	0	1
Crotalaria_sericifolia	2	2	Namibia	7	1	0	0	0	NA	0	0
Crotalaria_sessiliflora	6	0	Thailand	0	2	1	1	0	3	1	0
Crotalaria_shirensis	4	0	South_Africa	NA	1	0	0	0	NA	0	1
Crotalaria_smithiana	3	0	Australia	NA	3	0	0	0	NA	0	1
Crotalaria_spartioides	4	1	Namibia	5	1	0	0	0	1	0	1
Crotalaria_spectabilis	7	0	India	12	2	1	0	NA	1	0	1
Crotalaria_sphaerocarpa	4	2	South_Africa	7	1	0	0	0	0	0	1
Crotalaria_spinosa	7	2	Yemen	3	2	1	0	NA	1	0	1
Crotalaria_steudneri	3	2	Namibia	7	1	0	0	0	1	0	1
Crotalaria_stipitata	7	2	India	3	2	1	0	NA	NA	0	1
Crotalaria_stipularia	6	0	Bolivia	3	0	1	1	0	NA	1	0
Crotalaria_subdecurrens	6	0	Brazil	3	0	1	1	0	NA	1	0
Crotalaria_subperfoliata	7	0	India	3	2	1	0	NA	NA	0	1
Crotalaria_tanety	NA	2	Madagascar	NA	1	NA	NA	NA	NA	NA	NA
Crotalaria_teixeirae	7	2	Namibia	7	1	1	0	NA	1	0	1
Crotalaria_tetragona	3	0	Jamaica	12	0	0	0	0	1	0	1
Crotalaria_thebaica	6	0	Lybia	5	1	1	1	0	1	1	0
Crotalaria_trichotoma	NA	2	USA	3	0	NA	NA	NA	NA	NA	NA
Crotalaria_trifoliolata	3	2	Ethiopia	3	1	0	0	0	NA	0	1
Crotalaria_triquetra	NA	0	India	0	2	NA	NA	NA	0	NA	NA
Crotalaria_tweediana	6	0	Brazil	8	0	1	1	0	NA	1	0
Crotalaria_ulbrichiana	1	2	Namibia	7	1	0	0	NA	0	0	1
Crotalaria_uncinella	3	2	Madagascar	3	1	0	0	0	0	0	1
Crotalaria_unifoliolata	2	1	Brazil	3	0	0	0	0	NA	0	0
Crotalaria_vanmeelii	4	0	Tanzania	12	1	0	0	0	1	0	1
Crotalaria_variegata	2	2	Zimbabwe	12	1	0	0	0	3	0	0
Crotalaria_vasculosa	3	2	South_Africa	3	1	0	0	0	1	0	1
Crotalaria_velutina	6	0	Brazil	3	0	1	1	0	NA	1	0
Crotalaria_verrucosa	NA	0	India	3	2	NA	NA	NA	1	NA	NA
Crotalaria_vespertilio	6	0	Brazil	3	0	1	1	0	NA	1	0
Crotalaria_virgulata	7	2	South_Africa	3	1	1	0	NA	1	0	1
Crotalaria_virgultatis	4	3	Namibia	NA	1	0	0	0	NA	0	1
Crotalaria_vitellina	2	2	Brazil	8	0	0	0	0	NA	0	0
Crotalaria_walkeri	NA	0	India	NA	2	NA	NA	NA	NA	NA	NA
Crotalaria_wightiana	6	0	India	NA	2	1	1	0	NA	1	0
Crotalaria_xanthoclada	2	2	Madagascar	13	1	0	0	0	1	0	0
Crotalaria_yunnanensis	NA	0	China	13	2	NA	NA	NA	0	NA	NA
Cyclolobium_brasiliense	NA	1	NA	3	NA	NA	NA	NA	NA	NA	NA
Cytisus_scoparius	NA	2	NA	9	NA	NA	NA	NA	NA	NA	NA
Dichilus_lebeckioides	NA	2	NA	6	NA	NA	NA	NA	NA	NA	NA
Diplotropis_martiusii	NA	3	NA	0	NA	NA	NA	NA	NA	NA	NA
Euchlora_hirsuta	NA	0	South_Africa	3	1	NA	NA	NA	NA	NA	NA
Ezoloba_macrocarpa	NA	2	South_Africa	6	1	NA	NA	NA	NA	NA	NA
Guianodendron_praeclarum	NA	NA	NA	NA	NA	NA	NA	NA	NA	NA	NA
Harpalyce_brasiliana	NA	NA	NA	NA	NA	NA	NA	NA	NA	NA	NA
Lebeckia_brevicarpa	NA	0	South_Africa	NA	1	NA	NA	NA	NA	NA	NA
Lebeckia_meyeriana	NA	0	South_Africa	NA	1	NA	NA	NA	NA	NA	NA
Lebeckia_sepiaria	NA	0	South_Africa	6	1	NA	NA	NA	NA	NA	NA
Leobordea_corymbosa	NA	2	Angola	13	1	NA	NA	NA	NA	NA	NA
Leobordea_digitata	NA	3	South_Africa	3	1	NA	NA	NA	NA	NA	NA
Leobordea_longicephala	NA	2	South_Africa	NA	1	NA	NA	NA	NA	NA	NA
Leobordea_lotoidea	NA	2	South_Africa	NA	1	NA	NA	NA	NA	NA	NA
Leptolobium_dasycarpum	NA	NA	NA	NA	NA	NA	NA	NA	NA	NA	NA
Listia_heterophylla	NA	2	Namibia	7	1	NA	NA	NA	NA	NA	NA
Lotononis_alpina	NA	2	South_Africa	NA	1	NA	NA	NA	NA	NA	NA
Lotononis_gracilis	NA	2	South_Africa	9	1	NA	NA	NA	NA	NA	NA
Lotononis_involucrata	NA	2	Namibia	NA	1	NA	NA	NA	NA	NA	NA
Lotononis_leptoloba	NA	2	South_Africa	NA	1	NA	NA	NA	NA	NA	NA
Lotononis_prostrata	NA	2	South_Africa	NA	1	NA	NA	NA	NA	NA	NA
Lotononis_stricta	NA	2	South_Africa	NA	1	NA	NA	NA	NA	NA	NA
Lotononis_tenella	NA	2	South_Africa	NA	1	NA	NA	NA	NA	NA	NA
Lotononis_trichopoda	NA	2	South_Africa	9	1	NA	NA	NA	NA	NA	NA
Lupinus_argenteus	NA	3	NA	6	NA	NA	NA	NA	NA	NA	NA
Pearsonia_sessilifolia	NA	2	NA	12	NA	NA	NA	NA	NA	NA	NA
Piptanthus_nepalensis	NA	NA	NA	NA	NA	NA	NA	NA	NA	NA	NA
Podalyria_buxifolia	NA	2	South_Africa	NA	1	NA	NA	NA	NA	NA	NA
Poecilanthe_parviflora	NA	2	Brazil	8	0	NA	NA	NA	NA	NA	NA
Polhillia_pallens	NA	3	South_Africa	6	1	NA	NA	NA	NA	NA	NA
Rafnia_amplexicualis	NA	0	South_Africa	NA	1	NA	NA	NA	NA	NA	NA
Rafnia_capensis	NA	0	South_Africa	6	1	NA	NA	NA	NA	NA	NA
Rafnia_ovata	NA	0	South_Africa	NA	1	NA	NA	NA	NA	NA	NA
Robynsiophyton_vanderystii	NA	2	South_Africa	12	1	NA	NA	NA	NA	NA	NA
Rothia_indica	NA	NA	India	NA	2	NA	NA	NA	NA	NA	NA
Sophora_davidii_	NA	3	NA	8	NA	NA	NA	NA	NA	NA	NA
Spartium_junceum	NA	NA	NA	NA	NA	NA	NA	NA	NA	NA	NA
Wiborgia_mucronata	NA	2	South_Africa	6	1	NA	NA	NA	NA	NA	NA
Wiborgia_obcordata	NA	2	South_Africa	NA	1	NA	NA	NA	NA	NA	NA
Wiborgia_sericea	NA	2	South_Africa	NA	1	NA	NA	NA	NA	NA	NA
Wiborgiella_leipoldtiana	NA	2	South_Africa	6	1	NA	NA	NA	NA	NA	NA

## Sheet: unfinished_subsection
name	section	leaf	origin	koeppen	subsection
Aspalathus_chenopoda	NA	2	South_Africa	Csa	NA
Aspalathus_fusca	NA	2	South_Africa	NA	NA
Aspalathus_nivea	NA	2	South_Africa	NA	NA
Baptisia_australis	NA	NA	USA	Cfa	NA
Bolusanthus_speciosus	NA	NA	Zambia	NA	NA
Bolusia_amboensis	NA	2	Namibia	Bsh	NA
Bolusia_capensis	NA	2	South_Africa	NA	NA
Bowdichia_virgilioides	NA	NA	Paraguay	Aw	NA
Brongniartia_alamosana	NA	NA	Mexico	Csa	NA
Calobota_cytisoides	NA	NA	South_Africa	Cwa	NA
Crotalaria_abbreviata	3	2	Zimbabwe	Aw	Macrostachyae
Crotalaria_acicularis	6	0	India	Am	Diffusae
Crotalaria_aculeata	7	2	Madagascar	Aw	Longirostres
Crotalaria_adamsonii	2	0	Congo	Aw	Glaucae
Crotalaria_adenocarpoides	8	2	Uganda	Aw	NA
Crotalaria_adolfi	2	2	Tanzania	Cwb	NA
Crotalaria_aegyptiaca	6	0	Israel	Bwh	NA
Crotalaria_agatiflora	2	1	India	Cfb	NA
Crotalaria_alata	6	0	Thailand	Af	Alatae
Crotalaria_albicaulis	3	2	Ethiopia	Bsh	Macrostachyae
Crotalaria_albida	6	0	India	Af	NA
Crotalaria_alexandri	8	2	Tanzania	Aw	NA
Crotalaria_allophylla	NA	2	Somalia	NA	NA
Crotalaria_amoena	2	2	Tanzania	Aw	Glaucae
Crotalaria_angulata	6	0	India	Af	Diffusae
Crotalaria_ankaratrana	2	2	Madagascar	Cwb	Glaucae
Crotalaria_annua	8	2	Tanzania	Cwa	NA
Crotalaria_anomala	3	2	Madagascar	Bsh	Hedriocarpae
Crotalaria_anthyllopsis	3	1	Tanzania	Aw	Macrostachyae
Crotalaria_arenaria	6	0	Niger	Bwh	NA
Crotalaria_argenteotomentosa	8	2	Congo	Cwa	NA
Crotalaria_argyraea	3	2	Namibia	Bwh	Macrostachyae
Crotalaria_argyrolobioides	8	2	Malawi	Aw	NA
Crotalaria_aridicola	8	2	Australia	Bsh	NA
Crotalaria_arushae	3	2	Tanzania	Cwb	Hedriocarpae
Crotalaria_aurea	7	2	Namibia	Bwh	Longirostres
Crotalaria_axillaris	7	2	NA	NA	Crotalaria
Crotalaria_axillifloroides	8	2	Zimbabwe	Cwa	NA
Crotalaria_bahiaensis	2	2	Brazil	Bsh	Glaucae
Crotalaria_balansae	6	0	Brazil	Cfa	NA
Crotalaria_ballyi	5	2	Kenya	Bsh	NA
Crotalaria_barnabassii	1	2	Botswana	Bsh	NA
Crotalaria_becquetii	1	2	Tanzania	Cwb	NA
Crotalaria_beddomeana	7	0	India	Aw	Crotalaria
Crotalaria_benadirensis	3	2	Kenya	Bsh	Macrostachyae
Crotalaria_bequaertii	8	2	Tanzania	Cwa	NA
Crotalaria_berteroana	NA	0	India	NA	NA
Crotalaria_bifaria	6	2	India	Am	Diffusae
Crotalaria_boehmii	3	0	Tanzania	Aw	Macrostachyae
Crotalaria_bogdaniana	3	2	Ethiopia	Aw	Hedriocarpae
Crotalaria_bongensis	4	1	Tanzania	Aw	NA
Crotalaria_boranica	4	2	Somalia	Bwh	NA
Crotalaria_bosseri	1	2	Madagascar	Cfa	NA
Crotalaria_bracteata	NA	2	Thailand	Aw	NA
Crotalaria_brevidens	3	2	Kenya	Aw	Macrostachyae
Crotalaria_breviflora	6	0	Brazil	Cfa	NA
Crotalaria_brevipedunculata	NA	0	Mexico	NA	NA
Crotalaria_bupleurifolia	NA	0	Mexico	NA	NA
Crotalaria_burhia	6	0	Iran	Bwh	Calycinae
Crotalaria_burkeana	2	2	South_Africa	Bsh	Incanae
Crotalaria_burttii	3	2	Tanzania	Aw	Hedriocarpae
Crotalaria_cajanifolia	NA	2	CostaRica	NA	NA
Crotalaria_callensii	2	2	Congo	Aw	Glaucae
Crotalaria_calycina	6	2	Tanzania	Af	Calycinae
Crotalaria_camptosepala	NA	2	Tanzania	NA	NA
Crotalaria_capensis	1	2	South_Africa	Cfa	NA
Crotalaria_capillipes	2	2	Tanzania	Bsh	Glaucae
Crotalaria_caudata	2	2	Tanzania	Cwa	Glaucae
Crotalaria_cephalotes	8	2	Tanzania	Aw	NA
Crotalaria_chinensis	6	0	Thailand	Af	NA
Crotalaria_chirindae	3	2	Tanzania	Aw	Macrostachyae
Crotalaria_chrysochlora	3	2	Tanzania	Aw	Macrostachyae
Crotalaria_cistoides	2	2	Tanzania	Bsh	Glaucae
Crotalaria_clarkei	6	0	India	Aw	Calycinae
Crotalaria_cleomifolia	3	3	Zambia	Aw	Macrostachyae
Crotalaria_colorata	7	2	Namibia	Bwh	Crotalaria
Crotalaria_comanestiana	3	3	Ethiopia	Bsh	Hedriocarpae
Crotalaria_cornu_ammonis	2	2	Madagascar	NA	Stipulosae
Crotalaria_coursii	3	2	Madagascar	Cfa	Hedriocarpae
Crotalaria_craspedocarpa	3	2	Madagascar	Cfb	Hedriocarpae
Crotalaria_crispata	6	0	Australia	Aw	NA
Crotalaria_cunninghamii	7	1	Australia	Bsh	NA
Crotalaria_cuspidata	8	2	Tanzania	Aw	NA
Crotalaria_cylindrica	3	2	Ethiopia	Bsh	Macrostachyae
Crotalaria_cylindrostachys	3	1	Tanzania	NA	Macrostachyae
Crotalaria_cytisoides	3	2	India	NA	Hedriocarpae
Crotalaria_damarensis	2	2	South_Africa	Bsh	Stipulosae
Crotalaria_decaryana	3	2	Madagascar	Am	Hedriocarpae
Crotalaria_dedzana	7	2	Malawi	Cwa	Longirostres
Crotalaria_deserticola	7	2	Tanzania	Aw	Longirostres
Crotalaria_dewildemaniana	3	2	Burundi	Aw	Macrostachyae
Crotalaria_dinteri	7	2	Namibia	Bwh	Longirostres
Crotalaria_diosmifolia	2	2	Madagascar	Cwb	Glaucae
Crotalaria_dissitiflora	3	2	Australia	Bsh	NA
Crotalaria_distans	7	2	South_Africa	Bsh	Longirostres
Crotalaria_distantiflora	3	2	Ethiopia	Aw	Macrostachyae
Crotalaria_doidgeae	1	2	South_Africa	Bsh	NA
Crotalaria_dubia	6	0	India	Cwa	NA
Crotalaria_duboisii	8	2	Tanzania	Cwa	NA
Crotalaria_dumosa	3	2	Ethiopia	Bwh	Macrostachyae
Crotalaria_dura	2	2	South_Africa	Aw	Glaucae
Crotalaria_emarginata	3	2	Tanzania	As	Macrostachyae
Crotalaria_ephemera	8	2	Tanzania	Cwa	NA
Crotalaria_epunctata	6	0	India	Aw	Diffusae
Crotalaria_eremaea	7	2	Australia	NA	NA
Crotalaria_eremicola	7	2	Namibia	Bwh	Longirostres
Crotalaria_evolvuloides	6	0	India	Am	Diffusae
Crotalaria_excisa	7	2	South_Africa	Csb	Crotalaria
Crotalaria_eximia	8	2	Tanzania	Aw	NA
Crotalaria_fascicularis	7	2	Ethiopia	Aw	Crotalaria
Crotalaria_ferruginea	6	0	Papua_New_Guinea	Af	Diffusae
Crotalaria_fiherenensis	1	2	Madagascar	Aw	NA
Crotalaria_filicaulis	8	2	Tanzania	Cwa	NA
Crotalaria_filifolia	NA	2	Mexico	NA	NA
Crotalaria_filiformis	NA	0	Thailand	Aw	NA
Crotalaria_filipes	6	0	India	Aw	Diffusae
Crotalaria_flavicarinata	4	2	Namibia	Bsh	NA
Crotalaria_flavicoma	6	0	Brazil	Aw	NA
Crotalaria_friesii	7	2	Zimbabwe	Cwa	Longirostres
Crotalaria_fysonii	6	0	India	Aw	Diffusae
Crotalaria_gamwelliae	8	2	Tanzania	Cwa	NA
Crotalaria_gazensis	2	2	Mozambique	NA	Glaucae
Crotalaria_gillettii	4	2	Ethiopia	Aw	Macrostachyae
Crotalaria_glauca	2	0	Tanzania	Aw	Glaucae
Crotalaria_globifera	7	2	South_Africa	Cfb	Longirostres
Crotalaria_goetzei	2	2	Malawi	Cwa	Glaucae
Crotalaria_goiasensis	6	0	Brazil	Aw	NA
Crotalaria_goodiiformis	2	2	Mozambique	Aw	Incanae
Crotalaria_goreensis	2	2	India	Aw	Stipulosae
Crotalaria_grahamiana	7	3	India	Aw	Polyphyllae
Crotalaria_graminicola	8	2	Tanzania	Aw	NA
Crotalaria_grandiflora	6	2	Brazil	Aw	NA
Crotalaria_greenwayi	7	2	Tanzania	Aw	Longirostres
Crotalaria_grevei	1	2	Madagascar	Aw	NA
Crotalaria_griquensis	7	2	South_Africa	Bsh	Longirostres
Crotalaria_harleyi	2	2	Brazil	Aw	Glaucae
Crotalaria_hebecarpa	6	0	India	Aw	Heylandieae
Crotalaria_heidmannii	4	2	Namibia	Bwh	NA
Crotalaria_hemsleyi	3	2	Tanzania	Aw	Macrostachyae
Crotalaria_heyneana	7	0	India	Aw	Crotalaria
Crotalaria_hilariana	6	0	Brazil	Cfa	NA
Crotalaria_hirsuta	6	0	India	Csa	Diffusae
Crotalaria_hirta	6	0	India	Bsh	Calycinae
Crotalaria_holosericea	2	2	Brazil	As	Glaucae
Crotalaria_humbertiana	7	2	Madagascar	Bsh	Crotalaria
Crotalaria_humifusa	6	0	India	Af	Diffusae
Crotalaria_humilis	7	2	South_Africa	Bwh	Crotalaria
Crotalaria_hyssopifolia	8	2	Tanzania	Aw	NA
Crotalaria_impressa	3	2	Eritrea	Bwh	Macrostachyae
Crotalaria_incana	2	2	Brazil	Aw	Incanae
Crotalaria_incrassifolia	7	2	Somalia	Bwh	Crotalaria
Crotalaria_inopinata	3	2	Tanzania	Aw	Hedriocarpae
Crotalaria_involutifolia	3	0	Tanzania	Cwa	Macrostachyae
Crotalaria_iringana	3	1	Tanzania	Aw	Macrostachyae
Crotalaria_juncea	6	0	India	Am	Calycinae
Crotalaria_karagwensis	7	0	Ethiopia	Aw	Longirostres
Crotalaria_keniensis	7	2	Kenya	Aw	Crotalaria
Crotalaria_kipandensis	8	1	Tanzania	Cwa	NA
Crotalaria_kirkii	3	2	Tanzania	Aw	Macrostachyae
Crotalaria_kurtii	7	2	Namibia	Bsh	Longirostres
Crotalaria_kurzii	NA	0	Thailand	Cwa	NA
Crotalaria_laburnifolia	1	2	Ethiopia	Aw	NA
Crotalaria_laburnoides	7	2	Tanzania	Aw	Longirostres
Crotalaria_lachnocarpoides	2	2	Malawi	Aw	Glaucae
Crotalaria_lachnophora	2	2	Mozambique	Aw	Stipulosae
Crotalaria_laeta	2	2	Brazil	Aw	Glaucae
Crotalaria_lanceolata	3	2	South_Africa	Aw	Macrostachyae
Crotalaria_lasiocarpa	2	2	Tanzania	Aw	Glaucae
Crotalaria_lathyroides	3	2	Guinea_Bissau	Aw	Macrostachyae
Crotalaria_laxiflora	8	2	Zambia	Aw	NA
Crotalaria_leandriana	1	2	Madagascar	Cfb	NA
Crotalaria_lebeckioides	1	2	South_Africa	Bsk	NA
Crotalaria_lebrunii	1	2	Uganda	Aw	NA
Crotalaria_linearifoliolata	5	2	Somalia	Bwh	NA
Crotalaria_longidens	1	2	South_Africa	Bsh	NA
Crotalaria_longipes	7	0	India	Aw	Bracteatae
Crotalaria_longirostrata	7	2	Guatemala	NA	Crotalaria
Crotalaria_lotifolia	NA	2	Puerto_Rico	NA	NA
Crotalaria_lotiformis	3	2	Kenya	Cwb	Macrostachyae
Crotalaria_lotoides	2	2	South_Africa	Bsh	Incanae
Crotalaria_lukwangulensis	7	2	Tanzania	Aw	Crotalaria
Crotalaria_lunulata	NA	0	India	Aw	NA
Crotalaria_luondeensis	8	2	Tanzania	NA	NA
Crotalaria_lutescens	7	0	India	Aw	Crotalaria
Crotalaria_macrocarpa	7	2	South_Africa	Cfa	Crotalaria
Crotalaria_madurensis	7	0	India	Aw	Bracteatae
Crotalaria_magaliesbergensis	7	2	South_Africa	NA	Longirostres
Crotalaria_mahafalensis	7	2	Madagascar	Bsh	Longirostres
Crotalaria_malindiensis	3	2	Somalia	As	Macrostachyae
Crotalaria_martiana	6	0	Brazil	Aw	Calycinae
Crotalaria_massaiensis	3	2	Kenya	As	Macrostachyae
Crotalaria_mauensis	2	2	Kenya	Cfb	Incanae
Crotalaria_medicaginea	7	2	Thailand	Af	Dispermae
Crotalaria_melanocalyx	8	2	Tanzania	Cwb	NA
Crotalaria_mesopontica	3	2	Uganda	Aw	Macrostachyae
Crotalaria_meyerana	7	2	Namibia	Bwk	Crotalaria
Crotalaria_micans	2	2	Brazil	Cfa	Stipulosae
Crotalaria_microcarpa	4	2	Tanzania	Aw	NA
Crotalaria_microphylla	4	2	Somalia	Bwh	NA
Crotalaria_microthamnus	8	2	Tanzania	Aw	NA
Crotalaria_mildbraedii	7	2	Tanzania	Cfb	Crotalaria
Crotalaria_miottoae	2	2	Brazil	Cfa	Glaucae
Crotalaria_miranda	7	0	Tanzania	Aw	Longirostres
Crotalaria_mitchellii	3	0	Australia	NA	NA
Crotalaria_mollicula	NA	2	Mexico	NA	NA
Crotalaria_montana	6	0	Australia	Aw	NA
Crotalaria_monteiroi	1	2	South_Africa	Aw	NA
Crotalaria_mudugensis	NA	2	Somalia	Aw	NA
Crotalaria_muenzneri	3	2	Tanzania	Af	Macrostachyae
Crotalaria_multiflora	6	0	Sri_Lanka	NA	Diffusae
Crotalaria_mysorensis	6	0	India	NA	Calycinae
Crotalaria_nallamalayana	NA	0	India	NA	NA
Crotalaria_nana	6	0	India	Aw	Calycinae
Crotalaria_natalitia	2	2	South_Africa	Aw	Stipulosae
Crotalaria_nayaritensis	NA	2	Mexico	NA	NA
Crotalaria_nigricans	2	2	Tanzania	Aw	Tetralobocalyx
Crotalaria_nitens	6	0	Colombia	Af	Calycinae
Crotalaria_notonii	NA	2	India	Aw	NA
Crotalaria_novae_hollandiae	7	1	Australia	Bsh	NA
Crotalaria_obscura	2	2	South_Africa	Cfb	Incanae
Crotalaria_obtecta	6	0	India	Aw	Calycinae
Crotalaria_ochroleuca	3	2	Brazil	Aw	Macrostachyae
Crotalaria_oligosperma	7	2	Somalia	Bwh	Crotalaria
Crotalaria_ononoides	2	2	Tanzania	Aw	Chrysocalycinae
Crotalaria_oocarpa	7	2	Tanzania	Aw	Longirostres
Crotalaria_orientalis	4	1	South_Africa	Bsh	NA
Crotalaria_orixensis	6	0	Ethiopia	Bsh	NA
Crotalaria_orthoclada	2	2	Tanzania	Aw	Glaucae
Crotalaria_otoptera	6	0	Brazil	Aw	NA
Crotalaria_pallida	3	2	Australia	Aw	Macrostachyae
Crotalaria_pallidicaulis	1	2	Zimbabwe	Cwa	NA
Crotalaria_parvula	8	2	Tanzania	Cwa	NA
Crotalaria_passerinoides	8	0	Tanzania	Aw	NA
Crotalaria_paulina	6	0	Brazil	Cfa	NA
Crotalaria_perrieri	2	2	Madagascar	Cfb	Glaucae
Crotalaria_persica	3	2	Iran	Bwh	Macrostachyae
Crotalaria_phylloloba	2	2	Tanzania	Aw	Incanae
Crotalaria_pilosa	6	0	Brazil	Aw	NA
Crotalaria_pilosiflora	7	2	Malawi	Cwa	Longirostres
Crotalaria_pisicarpa	2	2	Namibia	Bsh	Glaucae
Crotalaria_pleiophylla	3	3	Somalia	NA	Hedriocarpae
Crotalaria_plowdenii	3	2	Ethiopia	Cwb	Macrostachyae
Crotalaria_podocarpa	2	2	Namibia	Bsh	Stipulosae
Crotalaria_poissonii	7	2	Madagascar	Bsh	Crotalaria
Crotalaria_polhillii	NA	2	Ethiopia	NA	NA
Crotalaria_prittwitzii	2	2	Tanzania	Aw	Stipulosae
Crotalaria_prolongata	8	2	Zambia	Cwa	Na
Crotalaria_prostrata	6	0	India	Af	Diffusae
Crotalaria_pseudodiloloensis	8	2	Angola	Aw	NA
Crotalaria_pseudotenuirama	8	2	Tanzania	Aw	NA
Crotalaria_pulchra	NA	0	India	Aw	NA
Crotalaria_pumila	NA	2	Argentina	NA	NA
Crotalaria_purdiana	NA	2	Jamaica	NA	NA
Crotalaria_purshii	NA	0	USA	NA	NA
Crotalaria_pusilla	6	0	India	Aw	Calycinae
Crotalaria_pycnostachya	3	2	Yemen	Cwb	Hedriocarpae
Crotalaria_quercetorum	NA	0	Guatemala	NA	NA
Crotalaria_quinquefolia	7	3	India	Af	Polyphyllae
Crotalaria_ramosissima	NA	0	India	Aw	NA
Crotalaria_recta	7	0	Tanzania	Aw	Crotalaria
Crotalaria_retusa	7	0	India	Cwa	Crotalaria
Crotalaria_rogersii	3	2	Senegal	Cwa	Hedriocarpae
Crotalaria_rubiginosa	NA	0	India	Aw	NA
Crotalaria_rufipila	2	2	Brazil	Aw	Glaucae
Crotalaria_rzedowskii	NA	0	Mexico	NA	NA
Crotalaria_sagittalis	6	0	Bolivia	Aw	NA
Crotalaria_saharae	3	3	Morocco	NA	Hedriocarpae
Crotalaria_salicifolia	6	0	India	Aw	Calycinae
Crotalaria_saltiana	3	2	Somalia	Bwh	Hedriocarpae
Crotalaria_scassellatii	7	2	Kenya	As	Crotalaria
Crotalaria_semperflorens	7	0	India	Af	Crotalaria
Crotalaria_sericifolia	2	2	Namibia	Bsh	Glaucae
Crotalaria_sessiliflora	6	0	Thailand	Af	NA
Crotalaria_shirensis	4	0	South_Africa	NA	Macrostachyae
Crotalaria_smithiana	3	0	Australia	NA	Hedriocarpae
Crotalaria_spartioides	4	1	Namibia	Bwh	NA
Crotalaria_spectabilis	7	0	India	Cwa	Crotalaria
Crotalaria_sphaerocarpa	4	2	South_Africa	Bsh	NA
Crotalaria_spinosa	7	2	Yemen	Aw	Longirostres
Crotalaria_steudneri	3	2	Namibia	Bsh	Macrostachyae
Crotalaria_stipitata	7	2	India	Aw	Longirostres
Crotalaria_stipularia	6	0	Bolivia	Aw	NA
Crotalaria_subdecurrens	6	0	Brazil	Aw	NA
Crotalaria_subperfoliata	7	0	India	Aw	Bracteatae
Crotalaria_tanety	NA	2	Madagascar	NA	NA
Crotalaria_teixeirae	7	2	Namibia	Bsh	Longirostres
Crotalaria_tetragona	3	0	Jamaica	Cwa	Macrostachyae
Crotalaria_thebaica	6	0	Lybia	Bwh	NA
Crotalaria_trichotoma	NA	2	USA	Aw	NA
Crotalaria_trifoliolata	3	2	Ethiopia	Aw	Hedriocarpae
Crotalaria_triquetra	NA	0	India	Af	NA
Crotalaria_tweediana	6	0	Brazil	Cfa	NA
Crotalaria_ulbrichiana	1	2	Namibia	Bsh	NA
Crotalaria_uncinella	3	2	Madagascar	Aw	Hedriocarpae
Crotalaria_unifoliolata	2	1	Brazil	Aw	Stipulosae
Crotalaria_vanmeelii	4	0	Tanzania	Cwa	NA
Crotalaria_variegata	2	2	Zimbabwe	Cwa	Glaucae
Crotalaria_vasculosa	3	2	South_Africa	Aw	Macrostachyae
Crotalaria_velutina	6	0	Brazil	Aw	NA
Crotalaria_verrucosa	NA	0	India	Aw	NA
Crotalaria_vespertilio	6	0	Brazil	Aw	NA
Crotalaria_virgulata	7	2	South_Africa	Aw	Longirostres
Crotalaria_virgultatis	4	3	Namibia	NA	NA
Crotalaria_vitellina	2	2	Brazil	Cfa	Glaucae
Crotalaria_walkeri	NA	0	India	NA	NA
Crotalaria_wightiana	6	0	India	NA	NA
Crotalaria_xanthoclada	2	2	Madagascar	Cwb	Stipulosae
Crotalaria_yunnanensis	NA	0	China	Cwb
Cyclolobium_brasiliense	NA	1	NA	Aw	NA
Cytisus_scoparius	NA	2	NA	Cfb	NA
Dichilus_lebeckioides	NA	2	NA	Bsk	NA
Diplotropis_martiusii	NA	3	NA	Af	NA
Euchlora_hirsuta	NA	0	South_Africa	Aw	NA
Ezoloba_macrocarpa	NA	2	South_Africa	Bsk	NA
Guianodendron_praeclarum	NA	NA	NA	NA	NA
Harpalyce_brasiliana	NA	NA	NA	NA	NA
Lebeckia_brevicarpa	NA	0	South_Africa	NA	NA
Lebeckia_meyeriana	NA	0	South_Africa	NA	NA
Lebeckia_sepiaria	NA	0	South_Africa	Bsk	NA
Leobordea_corymbosa	NA	2	Angola	Cwb	NA
Leobordea_digitata	NA	3	South_Africa	Aw	NA
Leobordea_longicephala	NA	2	South_Africa	NA	NA
Leobordea_lotoidea	NA	2	South_Africa	NA	NA
Leptolobium_dasycarpum	NA	NA	NA	NA	NA
Listia_heterophylla	NA	2	Namibia	Bsh	NA
Lotononis_alpina	NA	2	South_Africa	NA	NA
Lotononis_gracilis	NA	2	South_Africa	Csa	NA
Lotononis_involucrata	NA	2	Namibia	NA	NA
Lotononis_leptoloba	NA	2	South_Africa	NA	NA
Lotononis_prostrata	NA	2	South_Africa	NA	NA
Lotononis_stricta	NA	2	South_Africa	NA	NA
Lotononis_tenella	NA	2	South_Africa	NA	NA
Lotononis_trichopoda	NA	2	South_Africa	Csb	NA
Lupinus_argenteus	NA	3	NA	Bsk	NA
Pearsonia_sessilifolia	NA	2	NA	Cwa	NA
Piptanthus_nepalensis	NA	NA	NA	NA	NA
Podalyria_buxifolia	NA	2	South_Africa	NA	NA
Poecilanthe_parviflora	NA	2	Brazil	Cfa	NA
Polhillia_pallens	NA	3	South_Africa	Bsk	NA
Rafnia_amplexicualis	NA	0	South_Africa	NA	NA
Rafnia_capensis	NA	0	South_Africa	Bsk	NA
Rafnia_ovata	NA	0	South_Africa	NA	NA
Robynsiophyton_vanderystii	NA	2	South_Africa	Cwa	NA
Rothia_indica	NA	NA	India	NA	NA
Sophora_davidii_	NA	3	NA	Cfa	NA
Spartium_junceum	NA	NA	NA	NA	NA
Wiborgia_mucronata	NA	2	South_Africa	Bsk	NA
Wiborgia_obcordata	NA	2	South_Africa	NA	NA
Wiborgia_sericea	NA	2	South_Africa	NA	NA
Wiborgiella_leipoldtiana	NA	2	South_Africa	Bsk	NA

## Sheet: for_txt_countries_in_names
name_origin	section	leaf	origin	koeppen	region
Aspalathus_chenopoda_South_Africa	NA	2	South_Africa	9	1
Aspalathus_fusca_South_Africa	NA	2	South_Africa	NA	1
Aspalathus_nivea_South_Africa	NA	2	South_Africa	NA	1
Baptisia_australis_USA	NA	NA	USA	8	0
Bolusanthus_speciosus_Zambia	NA	NA	Zambia	NA	1
Bolusia_amboensis_Namibia	NA	2	Namibia	7	1
Bolusia_capensis_South_Africa	NA	2	South_Africa	NA	1
Bowdichia_virgilioides_Paraguay	NA	NA	Paraguay	3	0
Brongniartia_alamosana_Mexico	NA	NA	Mexico	9	0
Calobota_cytisoides_South_Africa	NA	NA	South_Africa	12	1
Crotalaria_abbreviata_Zimbabwe	3	2	Zimbabwe	3	1
Crotalaria_acicularis_India	6	0	India	1	2
Crotalaria_aculeata_Madagascar	7	2	Madagascar	3	1
Crotalaria_adamsonii_Congo	2	0	Congo	3	1
Crotalaria_adenocarpoides_Uganda	8	2	Uganda	3	1
Crotalaria_adolfi_Tanzania	2	2	Tanzania	13	1
Crotalaria_aegyptiaca_Israel	6	0	Israel	5	2
Crotalaria_agatiflora_India	2	1	India	9	2
Crotalaria_alata_Thailand	6	0	Thailand	0	2
Crotalaria_albicaulis_Ethiopia	3	2	Ethiopia	7	1
Crotalaria_albida_India	6	0	India	0	2
Crotalaria_alexandri_Tanzania	8	2	Tanzania	3	1
Crotalaria_allophylla_Somalia	NA	2	Somalia	NA	1
Crotalaria_amoena_Tanzania	2	2	Tanzania	3	1
Crotalaria_angulata_India	6	0	India	0	2
Crotalaria_ankaratrana_Madagascar	2	2	Madagascar	13	1
Crotalaria_annua_Tanzania	8	2	Tanzania	12	1
Crotalaria_anomala_Madagascar	3	2	Madagascar	7	1
Crotalaria_anthyllopsis_Tanzania	3	1	Tanzania	3	1
Crotalaria_arenaria_Niger	6	0	Niger	5	1
Crotalaria_argenteotomentosa_Congo	8	2	Congo	12	1
Crotalaria_argyraea_Namibia	3	2	Namibia	5	1
Crotalaria_argyrolobioides_Malawi	8	2	Malawi	3	1
Crotalaria_aridicola_Australia	8	2	Australia	7	3
Crotalaria_arushae_Tanzania	3	2	Tanzania	13	1
Crotalaria_aurea_Namibia	7	2	Namibia	5	1
Crotalaria_axillaris_NA	7	2	NA	NA	NA
Crotalaria_axillifloroides_Zimbabwe	8	2	Zimbabwe	12	1
Crotalaria_bahiaensis_Brazil	2	2	Brazil	7	0
Crotalaria_balansae_Brazil	6	0	Brazil	8	0
Crotalaria_ballyi_Kenya	5	2	Kenya	7	1
Crotalaria_barnabassii_Botswana	1	2	Botswana	7	1
Crotalaria_becquetii_Tanzania	1	2	Tanzania	13	1
Crotalaria_beddomeana_India	7	0	India	3	2
Crotalaria_benadirensis_Kenya	3	2	Kenya	7	1
Crotalaria_bequaertii_Tanzania	8	2	Tanzania	12	1
Crotalaria_berteroana_India	NA	0	India	NA	2
Crotalaria_bifaria_India	6	0	India	1	2
Crotalaria_boehmii_Tanzania	3	0	Tanzania	3	1
Crotalaria_bogdaniana_Ethiopia	3	2	Ethiopia	3	1
Crotalaria_bongensis_Tanzania	4	1	Tanzania	3	1
Crotalaria_boranica_Somalia	4	2	Somalia	5	1
Crotalaria_bosseri_Madagascar	1	2	Madagascar	8	1
Crotalaria_bracteata_Thailand	NA	2	Thailand	3	2
Crotalaria_brevidens_Kenya	3	2	Kenya	3	1
Crotalaria_breviflora_Brazil	6	0	Brazil	8	0
Crotalaria_brevipedunculata_Mexico	NA	0	Mexico	NA	0
Crotalaria_bupleurifolia_Mexico	NA	0	Mexico	NA	0
Crotalaria_burhia_Iran	6	0	Iran	5	2
Crotalaria_burkeana_South_Africa	2	2	South_Africa	7	1
Crotalaria_burttii_Tanzania	3	2	Tanzania	3	1
Crotalaria_cajanifolia_CostaRica	NA	2	CostaRica	NA	0
Crotalaria_callensii_Congo	2	2	Congo	3	1
Crotalaria_calycina_Tanzania	6	0	Tanzania	0	1
Crotalaria_camptosepala_Tanzania	NA	2	Tanzania	NA	1
Crotalaria_capensis_South_Africa	1	2	South_Africa	8	1
Crotalaria_capillipes_Tanzania	2	2	Tanzania	7	1
Crotalaria_caudata_Tanzania	2	2	Tanzania	12	1
Crotalaria_cephalotes_Tanzania	8	2	Tanzania	3	1
Crotalaria_chinensis_Thailand	6	0	Thailand	0	2
Crotalaria_chirindae_Tanzania	3	2	Tanzania	3	1
Crotalaria_chrysochlora_Tanzania	3	2	Tanzania	3	1
Crotalaria_cistoides_Tanzania	2	2	Tanzania	7	1
Crotalaria_clarkei_India	6	0	India	3	2
Crotalaria_cleomifolia_Zambia	3	3	Zambia	3	1
Crotalaria_colorata_Namibia	7	2	Namibia	5	1
Crotalaria_comanestiana_Ethiopia	3	3	Ethiopia	7	1
Crotalaria_cornu_ammonis_Madagascar	2	2	Madagascar	NA	1
Crotalaria_coursii_Madagascar	3	2	Madagascar	8	1
Crotalaria_craspedocarpa_Madagascar	3	2	Madagascar	9	1
Crotalaria_crispata_Australia	6	0	Australia	3	3
Crotalaria_cunninghamii_Australia	7	1	Australia	7	3
Crotalaria_cuspidata_Tanzania	8	2	Tanzania	3	1
Crotalaria_cylindrica_Ethiopia	3	2	Ethiopia	7	1
Crotalaria_cylindrostachys_Tanzania	3	1	Tanzania	NA	1
Crotalaria_cytisoides_India	3	2	India	NA	2
Crotalaria_damarensis_South_Africa	2	2	South_Africa	7	1
Crotalaria_decaryana_Madagascar	3	2	Madagascar	1	1
Crotalaria_dedzana_Malawi	7	2	Malawi	12	1
Crotalaria_deserticola_Tanzania	7	2	Tanzania	3	1
Crotalaria_dewildemaniana_Burundi	3	2	Burundi	3	1
Crotalaria_dinteri_Namibia	7	2	Namibia	5	1
Crotalaria_diosmifolia_Madagascar	2	2	Madagascar	13	1
Crotalaria_dissitiflora_Australia	3	2	Australia	7	3
Crotalaria_distans_South_Africa	7	2	South_Africa	7	1
Crotalaria_distantiflora_Ethiopia	3	2	Ethiopia	3	1
Crotalaria_doidgeae_South_Africa	1	2	South_Africa	7	1
Crotalaria_dubia_India	6	0	India	12	2
Crotalaria_duboisii_Tanzania	8	2	Tanzania	12	1
Crotalaria_dumosa_Ethiopia	3	2	Ethiopia	5	1
Crotalaria_dura_South_Africa	2	2	South_Africa	3	1
Crotalaria_emarginata_Tanzania	3	2	Tanzania	2	1
Crotalaria_ephemera_Tanzania	8	2	Tanzania	12	1
Crotalaria_epunctata_India	6	0	India	3	2
Crotalaria_eremaea_Australia	7	2	Australia	NA	3
Crotalaria_eremicola_Namibia	7	2	Namibia	5	1
Crotalaria_evolvuloides_India	6	0	India	1	2
Crotalaria_excisa_South_Africa	7	2	South_Africa	9	1
Crotalaria_eximia_Tanzania	8	2	Tanzania	3	1
Crotalaria_fascicularis_Ethiopia	7	2	Ethiopia	3	1
Crotalaria_ferruginea_Pap_NGuin	6	0	Pap_NGuin	0	3
Crotalaria_fiherenensis_Madagascar	1	2	Madagascar	3	1
Crotalaria_filicaulis_Tanzania	8	2	Tanzania	12	1
Crotalaria_filifolia_Mexico	NA	2	Mexico	NA	0
Crotalaria_filiformis_Thailand	NA	0	Thailand	3	2
Crotalaria_filipes_India	6	0	India	3	2
Crotalaria_flavicarinata_Namibia	4	2	Namibia	7	1
Crotalaria_flavicoma_Brazil	6	0	Brazil	3	0
Crotalaria_friesii_Zimbabwe	7	2	Zimbabwe	12	1
Crotalaria_fysonii_India	6	0	India	3	2
Crotalaria_gamwelliae_Tanzania	8	2	Tanzania	12	1
Crotalaria_gazensis_Mozambique	2	2	Mozambique	NA	1
Crotalaria_gillettii_Ethiopia	4	2	Ethiopia	3	1
Crotalaria_glauca_Tanzania	2	0	Tanzania	3	1
Crotalaria_globifera_South_Africa	7	2	South_Africa	9	1
Crotalaria_goetzei_Malawi	2	2	Malawi	12	1
Crotalaria_goiasensis_Brazil	6	0	Brazil	3	0
Crotalaria_goodiiformis_Mozambique	2	2	Mozambique	3	1
Crotalaria_goreensis_India	2	2	India	3	2
Crotalaria_grahamiana_India	7	3	India	3	2
Crotalaria_graminicola_Tanzania	8	2	Tanzania	3	1
Crotalaria_grandiflora_Brazil	6	0	Brazil	3	0
Crotalaria_greenwayi_Tanzania	7	2	Tanzania	3	1
Crotalaria_grevei_Madagascar	1	2	Madagascar	3	1
Crotalaria_griquensis_South_Africa	7	2	South_Africa	7	1
Crotalaria_harleyi_Brazil	2	2	Brazil	3	0
Crotalaria_hebecarpa_India	6	0	India	3	2
Crotalaria_heidmannii_Namibia	4	2	Namibia	5	1
Crotalaria_hemsleyi_Tanzania	3	2	Tanzania	3	1
Crotalaria_heyneana_India	7	0	India	3	2
Crotalaria_hilariana_Brazil	6	0	Brazil	8	0
Crotalaria_hirsuta_India	6	0	India	9	2
Crotalaria_hirta_India	6	0	India	7	2
Crotalaria_holosericea_Brazil	2	2	Brazil	2	0
Crotalaria_humbertiana_Madagascar	7	2	Madagascar	7	1
Crotalaria_humifusa_India	6	0	India	0	2
Crotalaria_humilis_South_Africa	7	2	South_Africa	5	1
Crotalaria_hyssopifolia_Tanzania	8	2	Tanzania	3	1
Crotalaria_impressa_Eritrea	3	2	Eritrea	5	1
Crotalaria_incana_Brazil	2	2	Brazil	3	0
Crotalaria_incrassifolia_Somalia	7	2	Somalia	5	1
Crotalaria_inopinata_Tanzania	3	2	Tanzania	3	1
Crotalaria_involutifolia_Tanzania	3	0	Tanzania	12	1
Crotalaria_iringana_Tanzania	3	1	Tanzania	3	1
Crotalaria_juncea_India	6	0	India	1	2
Crotalaria_karagwensis_Ethiopia	7	0	Ethiopia	3	1
Crotalaria_keniensis_Kenya	7	2	Kenya	3	1
Crotalaria_kipandensis_Tanzania	8	1	Tanzania	12	1
Crotalaria_kirkii_Tanzania	3	2	Tanzania	3	1
Crotalaria_kurtii_Namibia	7	2	Namibia	7	1
Crotalaria_kurzii_Thailand	NA	0	Thailand	12	2
Crotalaria_laburnifolia_Ethiopia	1	2	Ethiopia	3	1
Crotalaria_laburnoides_Tanzania	7	2	Tanzania	3	1
Crotalaria_lachnocarpoides_Malawi	2	2	Malawi	3	1
Crotalaria_lachnophora_Mozambique	2	2	Mozambique	3	1
Crotalaria_laeta_Brazil	2	2	Brazil	3	0
Crotalaria_lanceolata_South_Africa	3	2	South_Africa	3	1
Crotalaria_lasiocarpa_Tanzania	2	2	Tanzania	3	1
Crotalaria_lathyroides_Guinea_Bissau	3	2	Guinea_Bissau	3	1
Crotalaria_laxiflora_Zambia	8	2	Zambia	3	1
Crotalaria_leandriana_Madagascar	1	2	Madagascar	9	1
Crotalaria_lebeckioides_South_Africa	1	2	South_Africa	6	1
Crotalaria_lebrunii_Uganda	1	2	Uganda	3	1
Crotalaria_linearifoliolata_Somalia	5	2	Somalia	5	1
Crotalaria_longidens_South_Africa	1	2	South_Africa	7	1
Crotalaria_longipes_India	7	0	India	3	2
Crotalaria_longirostrata_Guatemala	7	2	Guatemala	NA	0
Crotalaria_lotifolia_Puerto_Rico	NA	2	Puerto_Rico	NA	0
Crotalaria_lotiformis_Kenya	3	2	Kenya	13	1
Crotalaria_lotoides_South_Africa	2	2	South_Africa	7	1
Crotalaria_lukwangulensis_Tanzania	7	2	Tanzania	3	1
Crotalaria_lunulata_India	NA	0	India	3	2
Crotalaria_luondeensis_Tanzania	8	2	Tanzania	NA	1
Crotalaria_lutescens_India	7	0	India	3	2
Crotalaria_macrocarpa_South_Africa	7	2	South_Africa	8	1
Crotalaria_madurensis_India	7	0	India	3	2
Crotalaria_magaliesbergensis_South_Africa	7	2	South_Africa	NA	1
Crotalaria_mahafalensis_Madagascar	7	2	Madagascar	7	1
Crotalaria_malindiensis_Somalia	3	2	Somalia	2	1
Crotalaria_martiana_Brazil	6	0	Brazil	3	0
Crotalaria_massaiensis_Kenya	3	2	Kenya	2	1
Crotalaria_mauensis_Kenya	2	2	Kenya	9	1
Crotalaria_medicaginea_Thailand	7	2	Thailand	0	2
Crotalaria_melanocalyx_Tanzania	8	2	Tanzania	13	1
Crotalaria_mesopontica_Uganda	3	2	Uganda	3	1
Crotalaria_meyerana_Namibia	7	2	Namibia	4	1
Crotalaria_micans_Brazil	2	2	Brazil	8	0
Crotalaria_microcarpa_Tanzania	4	2	Tanzania	3	1
Crotalaria_microphylla_Somalia	4	2	Somalia	5	1
Crotalaria_microthamnus_Tanzania	8	2	Tanzania	3	1
Crotalaria_mildbraedii_Tanzania	7	2	Tanzania	9	1
Crotalaria_miottoae_Brazil	2	2	Brazil	8	0
Crotalaria_miranda_Tanzania	7	0	Tanzania	3	1
Crotalaria_mitchellii_Australia	3	0	Australia	NA	3
Crotalaria_mollicula_Mexico	NA	2	Mexico	NA	0
Crotalaria_montana_Australia	6	0	Australia	3	3
Crotalaria_monteiroi_South_Africa	1	2	South_Africa	3	1
Crotalaria_mudugensis_Somalia	NA	2	Somalia	3	1
Crotalaria_muenzneri_Tanzania	3	2	Tanzania	0	1
Crotalaria_multiflora_Sri_Lanka	6	0	Sri_Lanka	NA	2
Crotalaria_mysorensis_India	6	0	India	NA	2
Crotalaria_nallamalayana_India	NA	0	India	NA	2
Crotalaria_nana_India	6	0	India	3	2
Crotalaria_natalitia_South_Africa	2	2	South_Africa	3	1
Crotalaria_nayaritensis_Mexico	NA	0	Mexico	NA	0
Crotalaria_nigricans_Tanzania	2	2	Tanzania	3	1
Crotalaria_nitens_Colombia	6	0	Colombia	0	0
Crotalaria_notonii_India	NA	2	India	3	2
Crotalaria_novae_hollandiae_Australia	7	1	Australia	7	3
Crotalaria_obscura_South_Africa	2	2	South_Africa	9	1
Crotalaria_obtecta_India	6	0	India	3	2
Crotalaria_ochroleuca_Brazil	3	2	Brazil	3	0
Crotalaria_oligosperma_Somalia	7	2	Somalia	5	1
Crotalaria_ononoides_Tanzania	2	2	Tanzania	3	1
Crotalaria_oocarpa_Tanzania	7	2	Tanzania	3	1
Crotalaria_orientalis_South_Africa	4	1	South_Africa	7	1
Crotalaria_orixensis_Ethiopia	6	0	Ethiopia	7	1
Crotalaria_orthoclada_Tanzania	2	2	Tanzania	3	1
Crotalaria_otoptera_Brazil	6	0	Brazil	3	0
Crotalaria_pallida_Australia	3	2	Australia	3	3
Crotalaria_pallidicaulis_Zimbabwe	1	2	Zimbabwe	12	1
Crotalaria_parvula_Tanzania	8	2	Tanzania	12	1
Crotalaria_passerinoides_Tanzania	8	0	Tanzania	3	1
Crotalaria_paulina_Brazil	6	0	Brazil	8	0
Crotalaria_perrieri_Madagascar	2	2	Madagascar	9	1
Crotalaria_persica_Iran	3	2	Iran	5	2
Crotalaria_phylloloba_Tanzania	2	2	Tanzania	3	1
Crotalaria_pilosa_Brazil	6	0	Brazil	3	0
Crotalaria_pilosiflora_Malawi	7	2	Malawi	12	1
Crotalaria_pisicarpa_Namibia	2	2	Namibia	7	1
Crotalaria_pleiophylla_Somalia	3	3	Somalia	NA	1
Crotalaria_plowdenii_Ethiopia	3	2	Ethiopia	13	1
Crotalaria_podocarpa_Namibia	2	2	Namibia	7	1
Crotalaria_poissonii_Madagascar	7	2	Madagascar	7	1
Crotalaria_polhillii_Ethiopia	NA	2	Ethiopia	NA	1
Crotalaria_prittwitzii_Tanzania	2	2	Tanzania	3	1
Crotalaria_prolongata_Zambia	8	2	Zambia	12	1
Crotalaria_prostrata_India	6	0	India	0	2
Crotalaria_pseudodiloloensis_Angola	8	2	Angola	3	1
Crotalaria_pseudotenuirama_Tanzania	8	2	Tanzania	3	1
Crotalaria_pulchra_India	NA	0	India	3	2
Crotalaria_pumila_Argentina	NA	2	Argentina	NA	0
Crotalaria_purdiana_Jamaica	NA	2	Jamaica	NA	0
Crotalaria_purshii_USA	NA	0	USA	NA	0
Crotalaria_pusilla_India	6	0	India	3	2
Crotalaria_pycnostachya_Yemen	3	2	Yemen	13	2
Crotalaria_quercetorum_Guatemala	NA	0	Guatemala	NA	0
Crotalaria_quinquefolia_India	7	3	India	0	2
Crotalaria_ramosissima_India	NA	0	India	3	2
Crotalaria_recta_Tanzania	7	0	Tanzania	3	1
Crotalaria_retusa_India	7	0	India	12	2
Crotalaria_rogersii_Senegal	3	2	Senegal	12	1
Crotalaria_rubiginosa_India	NA	0	India	3	2
Crotalaria_rufipila_Brazil	2	2	Brazil	3	0
Crotalaria_rzedowskii_Mexico	NA	0	Mexico	NA	0
Crotalaria_sagittalis_Bolivia	6	0	Bolivia	3	0
Crotalaria_saharae_Morocco	3	3	Morocco	NA	1
Crotalaria_salicifolia_India	6	0	India	3	2
Crotalaria_saltiana_Somalia	3	2	Somalia	5	1
Crotalaria_scassellatii_Kenya	7	2	Kenya	2	1
Crotalaria_semperflorens_India	7	0	India	0	2
Crotalaria_sericifolia_Namibia	2	2	Namibia	7	1
Crotalaria_sessiliflora_Thailand	6	0	Thailand	0	2
Crotalaria_shirensis_South_Africa	4	0	South_Africa	NA	1
Crotalaria_smithiana_Australia	3	0	Australia	NA	3
Crotalaria_spartioides_Namibia	4	1	Namibia	5	1
Crotalaria_spectabilis_India	7	0	India	12	2
Crotalaria_sphaerocarpa_South_Africa	4	2	South_Africa	7	1
Crotalaria_spinosa_Yemen	7	2	Yemen	3	2
Crotalaria_steudneri_Namibia	3	2	Namibia	7	1
Crotalaria_stipitata_India	7	2	India	3	2
Crotalaria_stipularia_Bolivia	6	0	Bolivia	3	0
Crotalaria_subdecurrens_Brazil	6	0	Brazil	3	0
Crotalaria_subperfoliata_India	7	0	India	3	2
Crotalaria_tanety_Madagascar	NA	2	Madagascar	NA	1
Crotalaria_teixeirae_Namibia	7	2	Namibia	7	1
Crotalaria_tetragona_Jamaica	NA	0	Jamaica	12	0
Crotalaria_thebaica_Lybia	NA	0	Lybia	5	1
Crotalaria_trichotoma_USA	NA	2	USA	3	0
Crotalaria_trifoliolata_Ethiopia	NA	2	Ethiopia	3	1
Crotalaria_triquetra_India	NA	0	India	0	2
Crotalaria_tweediana_Brazil	NA	0	Brazil	8	0
Crotalaria_ulbrichiana_Namibia	NA	2	Namibia	7	1
Crotalaria_uncinella_Madagascar	NA	2	Madagascar	3	1
Crotalaria_unifoliolata_Brazil	NA	1	Brazil	3	0
Crotalaria_vanmeelii_Tanzania	NA	0	Tanzania	12	1
Crotalaria_variegata_Zimbabwe	NA	2	Zimbabwe	12	1
Crotalaria_vasculosa_South_Africa	NA	2	South_Africa	3	1
Crotalaria_velutina_Brazil	NA	0	Brazil	3	0
Crotalaria_verrucosa_India	NA	0	India	3	2
Crotalaria_vespertilio_Brazil	NA	0	Brazil	3	0
Crotalaria_virgulata_South_Africa	NA	2	South_Africa	3	1
Crotalaria_virgultatis_Namibia	NA	3	Namibia	NA	1
Crotalaria_vitellina_Brazil	NA	2	Brazil	8	0
Crotalaria_walkeri_India	NA	0	India	NA	2
Crotalaria_wightiana_India	6	0	India	NA	2
Crotalaria_xanthoclada_Madagascar	NA	2	Madagascar	13	1
Crotalaria_yunnanensis_China	NA	0	China	13	2
Cyclolobium_brasiliense_NA	NA	1	NA	3	NA
Cytisus_scoparius_NA	NA	2	NA	9	NA
Dichilus_lebeckioides_NA	NA	2	NA	6	NA
Diplotropis_martiusii_NA	NA	3	NA	0	NA
Euchlora_hirsuta_South_Africa	NA	0	South_Africa	3	1
Ezoloba_macrocarpa_South_Africa	NA	2	South_Africa	6	1
Guianodendron_praeclarum_NA	NA	NA	NA	NA	NA
Harpalyce_brasiliana_NA	NA	NA	NA	NA	NA
Lebeckia_brevicarpa_South_Africa	NA	0	South_Africa	NA	1
Lebeckia_meyeriana_South_Africa	NA	0	South_Africa	NA	1
Lebeckia_sepiaria_South_Africa	NA	0	South_Africa	6	1
Leobordea_corymbosa_Angola	NA	2	Angola	13	1
Leobordea_digitata_South_Africa	NA	3	South_Africa	3	1
Leobordea_longicephala_South_Africa	NA	2	South_Africa	NA	1
Leobordea_lotoidea_South_Africa	NA	2	South_Africa	NA	1
Leptolobium_dasycarpum_NA	NA	NA	NA	NA	NA
Listia_heterophylla_Namibia	NA	2	Namibia	7	1
Lotononis_alpina_South_Africa	NA	2	South_Africa	NA	1
Lotononis_gracilis_South_Africa	NA	2	South_Africa	9	1
Lotononis_involucrata_Namibia	NA	2	Namibia	NA	1
Lotononis_leptoloba_South_Africa	NA	2	South_Africa	NA	1
Lotononis_prostrata_South_Africa	NA	2	South_Africa	NA	1
Lotononis_stricta_South_Africa	NA	2	South_Africa	NA	1
Lotononis_tenella_South_Africa	NA	2	South_Africa	NA	1
Lotononis_trichopoda_South_Africa	NA	2	South_Africa	9	1
Lupinus_argenteus_NA	NA	3	NA	6	NA
Pearsonia_sessilifolia_NA	NA	2	NA	12	NA
Piptanthus_nepalensis_NA	NA	NA	NA	NA	NA
Podalyria_buxifolia_South_Africa	NA	2	South_Africa	NA	1
Poecilanthe_parviflora_Brazil	NA	2	Brazil	8	0
Polhillia_pallens_South_Africa	NA	3	South_Africa	6	1
Rafnia_amplexicualis_South_Africa	NA	0	South_Africa	NA	1
Rafnia_capensis_South_Africa	NA	0	South_Africa	6	1
Rafnia_ovata_South_Africa	NA	0	South_Africa	NA	1
Robynsiophyton_vanderystii_South_Africa	NA	2	South_Africa	12	1
Rothia_indica_India	NA	NA	India	NA	2
Sophora_davidii__NA	NA	3	NA	8	NA
Spartium_junceum_NA	NA	NA	NA	NA	NA
Wiborgia_mucronata_South_Africa	NA	2	South_Africa	6	1
Wiborgia_obcordata_South_Africa	NA	2	South_Africa	NA	1
Wiborgia_sericea_South_Africa	NA	2	South_Africa	NA	1
Wiborgiella_leipoldtiana_South_Africa	NA	2	South_Africa	6	1

## Sheet: for_text_SAG
name	section	leaf	origin	koeppen	region	keel	calyx	style	color								Flower Colors
Aspalathus_chenopoda	NA	2	South_Africa	9	1	NA	NA	NA	NA		CODING						Crotalaria_abbreviata		1	Crotalaria	abbreviata	pale yellow	veined purplish brown
Aspalathus_fusca	NA	2	South_Africa	NA	1	NA	NA	NA	NA								Crotalaria_acicularis		NA	Crotalaria	acicularis
Aspalathus_nivea	NA	2	South_Africa	NA	1	NA	NA	NA	NA		keel	0	1				Crotalaria_aculeata		1	Crotalaria	aculeata	yellow	lined and later flushed reddish
Baptisia_australis	NA	NA	USA	8	0	NA	NA	NA	NA			not spirally twisted	spirally twisted				Crotalaria_adamsonii		1	Crotalaria	adamsonii	pale yellow	veined reddish purple
Bolusanthus_speciosus	NA	NA	Zambia	NA	1	NA	NA	NA	NA			1,2,3,4,5	5,6,7,8				Crotalaria_adenocarpoides		1	Crotalaria	adenocarpoides	yellow	veined reddish
Bolusia_amboensis	NA	2	Namibia	7	1	NA	NA	NA	NA								Crotalaria_adolfi		NA	Crotalaria	adolfi
Bolusia_capensis	NA	2	South_Africa	NA	1	NA	NA	NA	NA		calyx	0	1				Crotalaria_aegyptiaca		1	Crotalaria	aegyptiaca	yellow	lined or flushed brown
Bowdichia_virgilioides	NA	NA	Paraguay	3	0	NA	NA	NA	NA			not two-lipped	two-lipped				Crotalaria_agatiflora		0	Crotalaria	agatiflora	lemon-yellow to greenish-yellow	none
Brongniartia_alamosana	NA	NA	Mexico	9	0	NA	NA	NA	NA			7,8,1,2,3,4	5,6				Crotalaria_alata		0	Crotalaria	alata	yellow
Calobota_cytisoides	NA	NA	South_Africa	12	1	NA	NA	NA	NA		style	0	1	NA			Crotalaria_albicaulis		3	Crotalaria	albicaulis	purplish	varying amount of yellow, keel purplish often marked yellow towards base, wings yellow
Crotalaria_abbreviata	3	2	Zimbabwe	3	1	0	0	0	1			not dilated/bifurcate	dilated/bifurcate				Crotalaria_albida		0	Crotalaria	albida	pale yellow
Crotalaria_acicularis	6	0	India	1	2	1	1	0	NA			2,3,4,6	5	1,7,8			Crotalaria_alexandri		1	Crotalaria	alexandri	pale yellow	marked red at the base inside, reddish veined
Crotalaria_aculeata	7	2	Madagascar	3	1	1	0	NA	1			0	1	2	3		Crotalaria_allophylla		NA	Crotalaria	allophylla
Crotalaria_adamsonii	2	0	Congo	3	1	0	0	0	1		color	yellow	yellow with marks	white	blue		Crotalaria_amoena		1	Crotalaria	amoena	yellow	tinged brownish or purplish
Crotalaria_adenocarpoides	8	2	Uganda	3	1	1	0	NA	1								Crotalaria_angulata		NA	Crotalaria	angulata
Crotalaria_adolfi	2	2	Tanzania	13	1	0	0	0	NA		section						Crotalaria_ankaratrana		0	Crotalaria	ankaratrana	yellow	none
Crotalaria_aegyptiaca	6	0	Israel	5	2	1	1	0	1		Grandiflorae	1					Crotalaria_annua		1	Crotalaria	annua	yellow	lined red
Crotalaria_agatiflora	2	1	India	9	2	0	0	0	0		Chrysocalycinae	2					Crotalaria_anomala		1	Crotalaria	anomala	yellow	sometimes faintly lined reddish brown
Crotalaria_alata	6	0	Thailand	0	2	1	1	0	0		Hedriocarpae	3					Crotalaria_anthyllopsis		1	Crotalaria	anthyllopsis	pale yellow	purplish veined
Crotalaria_albicaulis	3	2	Ethiopia	7	1	0	0	0	3		Geniculatae	4					Crotalaria_arenaria		1	Crotalaria	arenaria	yellow	probably brownish lined
Crotalaria_albida	6	0	India	0	2	1	1	0	0		Schizostigma	5					Crotalaria_argenteotomentosa		1	Crotalaria	argenteotomentosa	yellow	finely reddish lined
Crotalaria_alexandri	8	2	Tanzania	3	1	1	0	NA	1		Calycinae	6					Crotalaria_argyraea		0	Crotalaria	argyraea	bright yellow
Crotalaria_allophylla	NA	2	Somalia	NA	1	NA	NA	NA	NA		Crotalaria	7					Crotalaria_argyrolobioides		1	Crotalaria	argyrolobioides	yellow	lined or flushed reddish
Crotalaria_amoena	2	2	Tanzania	3	1	0	0	0	1		Dispermae	8					Crotalaria_aridicola		NA	Crotalaria	aridicola
Crotalaria_angulata	6	0	India	0	2	1	1	0	NA								Crotalaria_arushae		0	Crotalaria	arushae	yellow	none
Crotalaria_ankaratrana	2	2	Madagascar	13	1	0	0	0	0		region	0	1	2	3		Crotalaria_aurea		0	Crotalaria	aurea	bright yellow	none
Crotalaria_annua	8	2	Tanzania	12	1	1	0	NA	1			America	Africa	Asia	Australasia		Crotalaria_axillaris		NA
Crotalaria_anomala	3	2	Madagascar	7	1	0	0	0	1								Crotalaria_axillifloroides		0	Crotalaria	axillifloroides	yellow
Crotalaria_anthyllopsis	3	1	Tanzania	3	1	0	0	0	1		leaf	0	1	2	3		Crotalaria_bahiaensis		0	Crotalaria	bahiaensis	yellow
Crotalaria_arenaria	6	0	Niger	5	1	1	1	0	1			simple	unifoliolate	trifoliolate	multifoliolate		Crotalaria_balansae		0	Crotalaria	balansae	yellow
Crotalaria_argenteotomentosa	8	2	Congo	12	1	1	0	NA	1								Crotalaria_ballyi		0	Crotalaria	ballyi	yellow	none
Crotalaria_argyraea	3	2	Namibia	5	1	0	0	0	0								Crotalaria_barnabassii		1	Crotalaria	barnabassii	pale yellow	fading orange
Crotalaria_argyrolobioides	8	2	Malawi	3	1	1	0	NA	1								Crotalaria_becquetii		1	Crotalaria	becquetii	yellow	finely veined purplish outside
Crotalaria_aridicola	8	2	Australia	7	3	1	0	NA	NA								Crotalaria_beddomeana		NA	Crotalaria	beddomeana
Crotalaria_arushae	3	2	Tanzania	13	1	0	0	0	0								Crotalaria_benadirensis		1	Crotalaria	benadirensis	yellow	veined purplish from dried state
Crotalaria_aurea	7	2	Namibia	5	1	1	0	NA	0								Crotalaria_bequaertii		1	Crotalaria	bequaertii	yellow	reddish marks at base inside, red veined
Crotalaria_axillaris	7	2	NA	NA	NA	1	0	NA	NA								Crotalaria_berteroana		NA	Crotalaria	berteroana
Crotalaria_axillifloroides	8	2	Zimbabwe	12	1	1	0	NA	0								Crotalaria_bifaria		0	Crotalaria	bifaria	yellow
Crotalaria_bahiaensis	2	2	Brazil	7	0	0	0	0	0								Crotalaria_boehmii		1	Crotalaria	boehmii	cream or pale yellow	veined reddish brown outside
Crotalaria_balansae	6	0	Brazil	8	0	1	1	0	0								Crotalaria_bogdaniana		1	Crotalaria	bogdaniana	pale yellow or greenish yellow	sometimes faintly veined or (with age) flushed maroon
Crotalaria_ballyi	5	2	Kenya	7	1		1	1	0								Crotalaria_bongensis		1	Crotalaria	bongensis	yellow	veined reddish purple
Crotalaria_barnabassii	1	2	Botswana	7	1	0	0	NA	1								Crotalaria_boranica		1	Crotalaria	boranica	yellow	more or less purplish lined or flushed
Crotalaria_becquetii	1	2	Tanzania	13	1	0	0	NA	1								Crotalaria_bosseri		1	Crotalaria	bosseri	standard yellow	not or scracely marked reddish
Crotalaria_beddomeana	7	0	India	3	2	1	0	NA	NA								Crotalaria_bracteata		0	Crotalaria	bracteata	yellow	Hooker said pale yellow
Crotalaria_benadirensis	3	2	Kenya	7	1	0	0	0	1								Crotalaria_brevidens		1	Crotalaria	brevidens	cream or more generally clear yellow	veined reddish brown
Crotalaria_bequaertii	8	2	Tanzania	12	1	1	0	NA	1								Crotalaria_breviflora		0	Crotalaria	breviflora	pale yellow
Crotalaria_berteroana	NA	0	India	NA	2	NA	NA	NA	NA								Crotalaria_brevipedunculata		NA	Crotalaria	brevipedunculata
Crotalaria_bifaria	6	0	India	1	2	1	1	0	0								Crotalaria_bupleurifolia		1	Crotalaria	bupleurifolia	light yellow or pale orange	standard externally pink or flushed with red
Crotalaria_boehmii	3	0	Tanzania	3	1	0	0	0	1								Crotalaria_burhia		1	Crotalaria	burhia	yellow
Crotalaria_bogdaniana	3	2	Ethiopia	3	1	0	0	0	1								Crotalaria_burkeana		2	Crotalaria	burkeana	white	sometimes tinged yellow/mauve, veined brown/dark blue
Crotalaria_bongensis	4	1	Tanzania	3	1	0	0	0	1								Crotalaria_burttii		1	Crotalaria	burttii	clear yellow	turning reddish particularly on the veins
Crotalaria_boranica	4	2	Somalia	5	1	0	0	0	1								Crotalaria_cajanifolia		NA	Crotalaria	cajanifolia
Crotalaria_bosseri	1	2	Madagascar	8	1	0	0	NA	1								Crotalaria_callensii		0	Crotalaria	callensii	yellow	none
Crotalaria_bracteata	NA	2	Thailand	3	2	NA	NA	NA	0								Crotalaria_calycina		0	Crotalaria	calycina	pale yellow
Crotalaria_brevidens	3	2	Kenya	3	1	0	0	0	1								Crotalaria_camptosepala		NA
Crotalaria_breviflora	6	0	Brazil	8	0	1	1	0	0								Crotalaria_capensis		1	Crotalaria	capensis	yellow	marked and later flushed reddish
Crotalaria_brevipedunculata	NA	0	Mexico	NA	0	NA	NA	NA	NA								Crotalaria_capillipes		0	Crotalaria	capillipes	yellow	none
Crotalaria_bupleurifolia	NA	0	Mexico	NA	0	NA	NA	NA	1								Crotalaria_caudata		1	Crotalaria	caudata	bright yellow	often marked or tinged reddish
Crotalaria_burhia	6	0	Iran	5	2	1	1	0	1								Crotalaria_cephalotes		1	Crotalaria	cephalotes	pale yellow	marked red at the base inside, veined reddish
Crotalaria_burkeana	2	2	South_Africa	7	1	0	0	0	2								Crotalaria_chinensis		0	Crotalaria	chinensis	pale yellow
Crotalaria_burttii	3	2	Tanzania	3	1	0	0	0	1								Crotalaria_chirindae		1	Crotalaria	chirindae	yellow	veined purple or reddish brown
Crotalaria_cajanifolia	NA	2	CostaRica	NA	0	NA	NA	NA	NA								Crotalaria_chrysochlora		1	Crotalaria	chrysochlora	yellow	veined reddish brown or purple
Crotalaria_callensii	2	2	Congo	3	1	0	0	0	0								Crotalaria_cistoides		NA	Crotalaria	cistoides
Crotalaria_calycina	6	0	Tanzania	0	1	1	1	0	0								Crotalaria_clarkei		NA	Crotalaria	clarkei
Crotalaria_camptosepala	NA	2	Tanzania	NA	1	NA	NA	NA	NA								Crotalaria_cleomifolia		1	Crotalaria	cleomifolia	bright yellow	usually veined reddish brown
Crotalaria_capensis	1	2	South_Africa	8	1	0	0	NA	1								Crotalaria_colorata		0	Crotalaria	colorata	bright yellow	none
Crotalaria_capillipes	2	2	Tanzania	7	1	0	0	0	0								Crotalaria_comanestiana		1	Crotalaria	comanestiana	yellow	turning orange or brownish with reddish or purplish veins
Crotalaria_caudata	2	2	Tanzania	12	1	0	0	0	1								Crotalaria_cornu_ammonis		NA
Crotalaria_cephalotes	8	2	Tanzania	3	1	1	0	NA	1								Crotalaria_coursii		0	Crotalaria	coursii	yellow	none
Crotalaria_chinensis	6	0	Thailand	0	2	1	1	0	0								Crotalaria_craspedocarpa		0	Crotalaria	craspedocarpa	yellow	none
Crotalaria_chirindae	3	2	Tanzania	3	1	0	0	0	1								Crotalaria_crispata		1	Crotalaria	crispata	yellow	veined reddish brown
Crotalaria_chrysochlora	3	2	Tanzania	3	1	0	0	0	1								Crotalaria_cunninghamii		1	Crotalaria	cunninghamii	greenish yellow	veined purple
Crotalaria_cistoides	2	2	Tanzania	7	1	0	0	0	NA								Crotalaria_cuspidata		1	Crotalaria	cuspidata	dull yellow	veined and tinged brown outside
Crotalaria_clarkei	6	0	India	3	2	1	1	0	NA								Crotalaria_cylindrica		1	Crotalaria	cylindrica	yellow	veined brownish
Crotalaria_cleomifolia	3	3	Zambia	3	1	0	0	0	1								Crotalaria_cylindrostachys		NA
Crotalaria_colorata	7	2	Namibia	5	1	1	0	NA	0								Crotalaria_cytisoides		NA	Crotalaria	cytisoides
Crotalaria_comanestiana	3	3	Ethiopia	7	1	0	0	0	1								Crotalaria_damarensis		0	Crotalaria	damarensis	yellow	none
Crotalaria_cornu_ammonis	2	2	Madagascar	NA	1	0	0	0	NA								Crotalaria_decaryana		1	Crotalaria	decaryana	yellow	sometimes (probably with age) faintly reddish brown lined
Crotalaria_coursii	3	2	Madagascar	8	1	0	0	0	0								Crotalaria_dedzana		1	Crotalaria	dedzana	yellow	later lined and flushed orange-red
Crotalaria_craspedocarpa	3	2	Madagascar	9	1	0	0	0	0								Crotalaria_deserticola		1	Crotalaria	deserticola	yellow	usually veined reddish brown
Crotalaria_crispata	6	0	Australia	3	3	1	1	0	1								Crotalaria_dewildemaniana		1	Crotalaria	dewildemaniana	yellow	veined purple or reddish brown
Crotalaria_cunninghamii	7	1	Australia	7	3	1	0	NA	1								Crotalaria_dinteri		1	Crotalaria	dinteri	yellow	finely lined reddish
Crotalaria_cuspidata	8	2	Tanzania	3	1	1	0	NA	1								Crotalaria_diosmifolia		0	Crotalaria	diosmifolia	yellow	none
Crotalaria_cylindrica	3	2	Ethiopia	7	1	0	0	0	1								Crotalaria_dissitiflora		0	Crotalaria	dissitiflora	yellow	none
Crotalaria_cylindrostachys	3	1	Tanzania	NA	1	0	0	0	NA								Crotalaria_distans		1	Crotalaria	distans	yellow	lined and later often flushed reddish or purplish
Crotalaria_cytisoides	3	2	India	NA	2	0	0	0	NA								Crotalaria_distantiflora		1	Crotalaria	distantiflora	yellow	veined and sometimes suffused brown or purplish
Crotalaria_damarensis	2	2	South_Africa	7	1	0	0	0	0								Crotalaria_doidgeae		0	Crotalaria	doidgeae	yellow	none
Crotalaria_decaryana	3	2	Madagascar	1	1	0	0	0	1								Crotalaria_dubia		NA	Crotalaria	dubia	yellow
Crotalaria_dedzana	7	2	Malawi	12	1	1	0	NA	1								Crotalaria_duboisii		1	Crotalaria	duboisii	yellow	lined reddish brown
Crotalaria_deserticola	7	2	Tanzania	3	1	1	0	NA	1								Crotalaria_dumosa		1	Crotalaria	dumosa	bright yellow	veined reddish
Crotalaria_dewildemaniana	3	2	Burundi	3	1	0	0	0	1								Crotalaria_dura		0	Crotalaria	dura	yellow	none
Crotalaria_dinteri	7	2	Namibia	5	1	1	0	NA	1								Crotalaria_emarginata		1	Crotalaria	emarginata	bright yellow	usually lined reddish purple outside, keel lined and blotched reddish purple
Crotalaria_diosmifolia	2	2	Madagascar	13	1	0	0	0	0								Crotalaria_ephemera		1	Crotalaria	ephemera	yellow	lined reddish
Crotalaria_dissitiflora	3	2	Australia	7	3	0	0	0	0								Crotalaria_epunctata		NA	Crotalaria	epunctata
Crotalaria_distans	7	2	South_Africa	7	1	1	0	NA	1								Crotalaria_eremaea		NA	Crotalaria	eremaea
Crotalaria_distantiflora	3	2	Ethiopia	3	1	0	0	0	1								Crotalaria_eremicola		0	Crotalaria	eremicola	yellow	none
Crotalaria_doidgeae	1	2	South_Africa	7	1	0	0	NA	0								Crotalaria_evolvuloides		0	Crotalaria	evolvuloides	yellow
Crotalaria_dubia	6	0	India	12	2	1	1	0	NA								Crotalaria_excisa		0	Crotalaria	excisa	golden yellow
Crotalaria_duboisii	8	2	Tanzania	12	1	1	0	NA	1								Crotalaria_eximia		1	Crotalaria	eximia	yellow	flushed and veined reddish outside
Crotalaria_dumosa	3	2	Ethiopia	5	1	0	0	0	1								Crotalaria_fascicularis		1	Crotalaria	fascicularis	yellow	becoming suffused red or brown
Crotalaria_dura	2	2	South_Africa	3	1	0	0	0	0								Crotalaria_ferruginea		0	Crotalaria	ferruginea	yellow
Crotalaria_emarginata	3	2	Tanzania	2	1	0	0	0	1								Crotalaria_fiherenensis		1	Crotalaria	fiherenensis	yellow	speckled and indefinitely lined reddish
Crotalaria_ephemera	8	2	Tanzania	12	1	1	0	NA	1								Crotalaria_filicaulis		1	Crotalaria	filicaulis	pale yellow	marked red at the base inside
Crotalaria_epunctata	6	0	India	3	2	1	1	0	NA								Crotalaria_filifolia		NA	Crotalaria	filifolia
Crotalaria_eremaea	7	2	Australia	NA	3	1	0	NA	NA								Crotalaria_filiformis		NA	Crotalaria	filiformis
Crotalaria_eremicola	7	2	Namibia	5	1	1	0	NA	0								Crotalaria_filipes		NA	Crotalaria	filipes var.filipes
Crotalaria_evolvuloides	6	0	India	1	2	1	1	0	0								Crotalaria_flavicarinata		2	Crotalaria	flavicarinata	greenish white	lined reddish purple, wings bright yellow
Crotalaria_excisa	7	2	South_Africa	9	1	1	0	NA	0								Crotalaria_flavicoma		0	Crotalaria	flavicoma	yellow
Crotalaria_eximia	8	2	Tanzania	3	1	1	0	NA	1								Crotalaria_friesii		1	Crotalaria	friesii	yellow	lined or flushed red
Crotalaria_fascicularis	7	2	Ethiopia	3	1	1	0	NA	1								Crotalaria_fysonii		NA	Crotalaria	fysonii
Crotalaria_ferruginea	6	0	Pap_NGuin	0	3	1	1	0	0								Crotalaria_gamwelliae		1	Crotalaria	gamwelliae	yellow	often veined brown outside
Crotalaria_fiherenensis	1	2	Madagascar	3	1	0	0	NA	1								Crotalaria_gazensis		NA
Crotalaria_filicaulis	8	2	Tanzania	12	1	1	0	NA	1								Crotalaria_gillettii		1	Crotalaria	gillettii	yellow or greenish yellow	veined purple or deep crimson
Crotalaria_filifolia	NA	2	Mexico	NA	0	NA	NA	NA	NA								Crotalaria_glauca		1	Crotalaria	glauca	pale yellow	veined brownish
Crotalaria_filiformis	NA	0	Thailand	3	2	NA	NA	NA	NA								Crotalaria_globifera		0	Crotalaria	globifera	bright yellow	none
Crotalaria_filipes	6	0	India	3	2	1	1	0	NA								Crotalaria_goetzei		1	Crotalaria	goetzei	yellow	sometimes flashed dull purple
Crotalaria_flavicarinata	4	2	Namibia	7	1	0	0	0	2								Crotalaria_goiasensis		0	Crotalaria	goiasensis	yellow
Crotalaria_flavicoma	6	0	Brazil	3	0	1	1	0	0								Crotalaria_goodiiformis		0	Crotalaria	goodiiformis	yellow or orange
Crotalaria_friesii	7	2	Zimbabwe	12	1	1	0	NA	1								Crotalaria_goreensis		1	Crotalaria	goreensis	yellow	veined or suffused with orange, brown, or purple
Crotalaria_fysonii	6	0	India	3	2	1	1	0	NA								Crotalaria_grahamiana		0	Crotalaria	grahamiana	yellow
Crotalaria_gamwelliae	8	2	Tanzania	12	1	1	0	NA	1								Crotalaria_graminicola		1	Crotalaria	graminicola	yellow	generally lined and later flushed reddish purple or brown
Crotalaria_gazensis	2	2	Mozambique	NA	1	0	0	0	NA								Crotalaria_grandiflora		0	Crotalaria	grandiflora	yellow
Crotalaria_gillettii	4	2	Ethiopia	3	1	0	0	0	1								Crotalaria_greenwayi		1	Crotalaria	greenwayi	yellow	veined brown
Crotalaria_glauca	2	0	Tanzania	3	1	0	0	0	1								Crotalaria_grevei		1	Crotalaria	grevei	yellow	flushed dull red or purple, keel greenish or lemon yellow
Crotalaria_globifera	7	2	South_Africa	9	1	1	0	NA	0								Crotalaria_griquensis		0	Crotalaria	griquensis	yellow	none
Crotalaria_goetzei	2	2	Malawi	12	1	0	0	0	1								Crotalaria_harleyi		NA	Crotalaria	harleyi	yellow
Crotalaria_goiasensis	6	0	Brazil	3	0	1	1	0	0								Crotalaria_hebecarpa		NA	Crotalaria	hebecarpa
Crotalaria_goodiiformis	2	2	Mozambique	3	1	0	0	0	0								Crotalaria_heidmannii		1	Crotalaria	heidmannii	yellow	lined brownish
Crotalaria_goreensis	2	2	India	3	2	0	0	0	1								Crotalaria_hemsleyi		1	Crotalaria	hemsleyi	bright yellow	keel veined and blotched with red or maroon
Crotalaria_grahamiana	7	3	India	3	2	1	0	NA	0								Crotalaria_heyneana		NA	Crotalaria	heyneana
Crotalaria_graminicola	8	2	Tanzania	3	1	1	0	NA	1								Crotalaria_hilariana		0	Crotalaria	hilariana	yellow
Crotalaria_grandiflora	6	0	Brazil	3	0	1	1	0	0								Crotalaria_hirsuta		0	Crotalaria	hirsuta	yellow
Crotalaria_greenwayi	7	2	Tanzania	3	1	1	0	NA	1								Crotalaria_hirta		NA	Crotalaria	hirta
Crotalaria_grevei	1	2	Madagascar	3	1	0	0	NA	1								Crotalaria_holosericea		0	Crotalaria	holosericea	greenish yellow
Crotalaria_griquensis	7	2	South_Africa	7	1	1	0	NA	0								Crotalaria_humbertiana		1	Crotalaria	humbertiana	yellow	sometimes lined purplish
Crotalaria_harleyi	2	2	Brazil	3	0	0	0	0	NA								Crotalaria_humifusa		0	Crotalaria	humifusa	yellow
Crotalaria_hebecarpa	6	0	India	3	2	1	1	0	NA								Crotalaria_humilis		0	Crotalaria	humilis	yellow	none
Crotalaria_heidmannii	4	2	Namibia	5	1	0	0	0	1								Crotalaria_hyssopifolia		1	Crotalaria	hyssopifolia	yellow	reddish veined
Crotalaria_hemsleyi	3	2	Tanzania	3	1	0	0	0	1								Crotalaria_impressa		1	Crotalaria	impressa	yellow	veined purplish
Crotalaria_heyneana	7	0	India	3	2	1	0	NA	NA								Crotalaria_incana		1	Crotalaria	incana	yellow	veined reddish brown or purple
Crotalaria_hilariana	6	0	Brazil	8	0	1	1	0	0								Crotalaria_incrassifolia		0	Crotalaria	incrassifolia	yellow	none
Crotalaria_hirsuta	6	0	India	9	2	1	1	0	0								Crotalaria_inopinata		1	Crotalaria	inopinata	yellow	sometimes slightly purplish brown veined with age
Crotalaria_hirta	6	0	India	7	2	1	1	0	NA								Crotalaria_involutifolia		1	Crotalaria	involutifolia	yellow	usually veined reddish brown outside
Crotalaria_holosericea	2	2	Brazil	2	0	0	0	0	0								Crotalaria_iringana		1	Crotalaria	iringana	cream	fine purplish veins
Crotalaria_humbertiana	7	2	Madagascar	7	1	1	0	NA	1								Crotalaria_juncea		0	Crotalaria	juncea	yellow
Crotalaria_humifusa	6	0	India	0	2	1	1	0	0								Crotalaria_karagwensis		1	Crotalaria	karagwensis	bright yellow	reddish purple veined
Crotalaria_humilis	7	2	South_Africa	5	1	1	0	NA	0								Crotalaria_keniensis		1	Crotalaria	keniensis	clear yellow	fading salmon
Crotalaria_hyssopifolia	8	2	Tanzania	3	1	1	0	NA	1								Crotalaria_kipandensis		1	Crotalaria	kipandensis	pale yellow	veined red
Crotalaria_impressa	3	2	Eritrea	5	1	0	0	0	1								Crotalaria_kirkii		1	Crotalaria	kirkii	yellow fading buff	veined reddish purple
Crotalaria_incana	2	2	Brazil	3	0	0	0	0	1								Crotalaria_kurtii		0	Crotalaria	kurtii	bright yellow	none
Crotalaria_incrassifolia	7	2	Somalia	5	1	1	0	NA	0								Crotalaria_kurzii		0	Crotalaria	kurzii	yellow
Crotalaria_inopinata	3	2	Tanzania	3	1	0	0	0	1								Crotalaria_laburnifolia		1	Crotalaria	laburnifolia subsp.laburnifolia	yellow	often marked red-brown outside
Crotalaria_involutifolia	3	0	Tanzania	12	1	0	0	0	1								Crotalaria_laburnoides		1	Crotalaria	laburnoides	yellow	finelyveined red, turning orange
Crotalaria_iringana	3	1	Tanzania	3	1	0	0	0	1								Crotalaria_lachnocarpoides		1	Crotalaria	lachnocarpoides	yellow	often tinged reddish brown outside, fading orange-red
Crotalaria_juncea	6	0	India	1	2	1	1	0	0								Crotalaria_lachnophora		1	Crotalaria	lachnophora	clear yellow	fading orange-red
Crotalaria_karagwensis	7	0	Ethiopia	3	1	1	0	NA	1								Crotalaria_laeta		NA	Crotalaria	laeta
Crotalaria_keniensis	7	2	Kenya	3	1	1	0	NA	1								Crotalaria_lanceolata		1	Crotalaria	lanceolata	yellow	veined reddish purple outside
Crotalaria_kipandensis	8	1	Tanzania	12	1	1	0	NA	1								Crotalaria_lasiocarpa		1	Crotalaria	lasiocarpa	pale yellow	veined maroonor mauve
Crotalaria_kirkii	3	2	Tanzania	3	1	0	0	0	1								Crotalaria_lathyroides		1	Crotalaria	lathyroides	yellow	veined purplish
Crotalaria_kurtii	7	2	Namibia	7	1	1	0	NA	0								Crotalaria_laxiflora		1	Crotalaria	laxiflora	pale yellow	lined brown
Crotalaria_kurzii	NA	0	Thailand	12	2	NA	NA	NA	0								Crotalaria_leandriana		1	Crotalaria	leandriana	yellow	speckled and indefinitely lined with purple
Crotalaria_laburnifolia	1	2	Ethiopia	3	1	0	0	NA	1								Crotalaria_lebeckioides		0	Crotalaria	lebeckioides	yellow (driying blackish)	none
Crotalaria_laburnoides	7	2	Tanzania	3	1	1	0	NA	1								Crotalaria_lebrunii		1	Crotalaria	lebrunii	yellow	often marked purplish
Crotalaria_lachnocarpoides	2	2	Malawi	3	1	0	0	0	1								Crotalaria_linearifoliolata		1	Crotalaria	linearifoliolata	yellow	faintly brownish lined
Crotalaria_lachnophora	2	2	Mozambique	3	1	0	0	0	1								Crotalaria_longidens		0	Crotalaria	longidens	bright yellow	none
Crotalaria_laeta	2	2	Brazil	3	0	0	0	0	NA								Crotalaria_longipes		NA	Crotalaria	longipes
Crotalaria_lanceolata	3	2	South_Africa	3	1	0	0	0	1								Crotalaria_longirostrata		NA	Crotalaria	longirostrata
Crotalaria_lasiocarpa	2	2	Tanzania	3	1	0	0	0	1								Crotalaria_lotifolia		NA	Crotalaria	lotifolia
Crotalaria_lathyroides	3	2	Guinea_Bissau	3	1	0	0	0	1								Crotalaria_lotiformis		1	Crotalaria	lotiformis	yellow	veined and tinged reddish purple
Crotalaria_laxiflora	8	2	Zambia	3	1	1	0	NA	1								Crotalaria_lotoides		1	Crotalaria	lotoides	yellow	#NAME?
Crotalaria_leandriana	1	2	Madagascar	9	1	0	0	NA	1								Crotalaria_lukwangulensis		1	Crotalaria	lukwangulensis	clear yellow	sometimes lined or flushed reddish brown or purplish with age
Crotalaria_lebeckioides	1	2	South_Africa	6	1	0	0	NA	0								Crotalaria_lunulata		NA	Crotalaria	lunulata
Crotalaria_lebrunii	1	2	Uganda	3	1	0	0	NA	1								Crotalaria_luondeensis		NA
Crotalaria_linearifoliolata	5	2	Somalia	5	1		1	1	1								Crotalaria_lutescens		1	Crotalaria	lutescens	yellow	conspicously veined
Crotalaria_longidens	1	2	South_Africa	7	1	0	0	NA	0								Crotalaria_macrocarpa		1	Crotalaria	macrocarpa	yellow	brownish marked with age
Crotalaria_longipes	7	0	India	3	2	1	0	NA	NA								Crotalaria_madurensis		NA	Crotalaria	madurensis
Crotalaria_longirostrata	7	2	Guatemala	NA	0	1	0	NA	NA								Crotalaria_magaliesbergensis		NA	Crotalaria	magaliesbergensis
Crotalaria_lotifolia	NA	2	Puerto_Rico	NA	0	NA	NA	NA	NA								Crotalaria_mahafalensis		1	Crotalaria	mahafalensis	yellow	lined reddish
Crotalaria_lotiformis	3	2	Kenya	13	1	0	0	0	1								Crotalaria_malindiensis		1	Crotalaria	malindiensis	yellow	veined reddish brown
Crotalaria_lotoides	2	2	South_Africa	7	1	0	0	0	1								Crotalaria_martiana		NA	Crotalaria	martiana
Crotalaria_lukwangulensis	7	2	Tanzania	3	1	1	0	NA	1								Crotalaria_massaiensis		1	Crotalaria	massaiensis	cream to yellow	veined purplish
Crotalaria_lunulata	NA	0	India	3	2	NA	NA	NA	NA								Crotalaria_mauensis		0	Crotalaria	mauensis	yellow	none
Crotalaria_luondeensis	8	2	Tanzania	NA	1	1	0	NA	NA								Crotalaria_medicaginea		0	Crotalaria	medicaginea	yellow
Crotalaria_lutescens	7	0	India	3	2	1	0	NA	1								Crotalaria_melanocalyx		1	Crotalaria	melanocalyx	yellow	veined dark green
Crotalaria_macrocarpa	7	2	South_Africa	8	1	1	0	NA	1								Crotalaria_mesopontica		1	Crotalaria	mesopontica	yellow	veined reddish purple
Crotalaria_madurensis	7	0	India	3	2	1	0	NA	NA								Crotalaria_meyerana		1	Crotalaria	meyerana	yellow	veined reddish brown
Crotalaria_magaliesbergensis	7	2	South_Africa	NA	1	1	0	NA	NA								Crotalaria_micans		0	Crotalaria	micans	yellow
Crotalaria_mahafalensis	7	2	Madagascar	7	1	1	0	NA	1								Crotalaria_microcarpa		1	Crotalaria	microcarpa	yellow	usually marked (or flushed) reddish
Crotalaria_malindiensis	3	2	Somalia	2	1	0	0	0	1								Crotalaria_microphylla		1	Crotalaria	microphylla	pale yellow	veined and sometimes flushed reddish or mauve
Crotalaria_martiana	6	0	Brazil	3	0	1	1	0	NA								Crotalaria_microthamnus		1	Crotalaria	microthamnus	yellow	usually lined brown
Crotalaria_massaiensis	3	2	Kenya	2	1	0	0	0	1								Crotalaria_mildbraedii		0	Crotalaria	mildbraedii	bright yellow	none
Crotalaria_mauensis	2	2	Kenya	9	1	0	0	0	0								Crotalaria_miottoae		NA	Crotalaria	miottoae
Crotalaria_medicaginea	7	2	Thailand	0	2	1	0	NA	0								Crotalaria_miranda		1	Crotalaria	miranda	yellow	veined red or orange
Crotalaria_melanocalyx	8	2	Tanzania	13	1	1	0	NA	1								Crotalaria_mitchellii		NA	Crotalaria	mitchellii var.tomentosa
Crotalaria_mesopontica	3	2	Uganda	3	1	0	0	0	1								Crotalaria_mollicula		NA	Crotalaria	mollicula
Crotalaria_meyerana	7	2	Namibia	4	1	1	0	NA	1								Crotalaria_montana		1	Crotalaria	montana	yellow	veined reddish
Crotalaria_micans	2	2	Brazil	8	0	0	0	0	0								Crotalaria_monteiroi		1	Crotalaria	monteiroi	yellow	usually marked orange or brown
Crotalaria_microcarpa	4	2	Tanzania	3	1	0	0	0	1								Crotalaria_mudugensis		NA	Crotalaria	mudugensis
Crotalaria_microphylla	4	2	Somalia	5	1	0	0	0	1								Crotalaria_muenzneri		1	Crotalaria	muenzneri	clear yellow	faintly reddish veined
Crotalaria_microthamnus	8	2	Tanzania	3	1	1	0	NA	1								Crotalaria_multiflora		0	Crotalaria	multiflora	yellowish
Crotalaria_mildbraedii	7	2	Tanzania	9	1	1	0	NA	0								Crotalaria_mysorensis		0	Crotalaria	mysorensis	yellow
Crotalaria_miottoae	2	2	Brazil	8	0	0	0	0	NA								Crotalaria_nallamalayana		NA	Crotalaria	nallamalayana
Crotalaria_miranda	7	0	Tanzania	3	1	1	0	NA	1								Crotalaria_nana		NA	Crotalaria	nana var.umbellata
Crotalaria_mitchellii	3	0	Australia	NA	3	0	0	0	NA								Crotalaria_natalitia		1	Crotalaria	natalitia	yellow	sometimes reddish brown tinged outside, fading orange-red
Crotalaria_mollicula	NA	2	Mexico	NA	0	NA	NA	NA	NA								Crotalaria_nayaritensis		NA	Crotalaria	nayaritensis
Crotalaria_montana	6	0	Australia	3	3	1	1	0	1								Crotalaria_nigricans		1	Crotalaria	nigricans	pale yellow	reddish tinged
Crotalaria_monteiroi	1	2	South_Africa	3	1	0	0	NA	1								Crotalaria_nitens		NA	Crotalaria	nitens
Crotalaria_mudugensis	NA	2	Somalia	3	1	NA	NA	NA	NA								Crotalaria_notonii		0	Crotalaria	notonii	yellow
Crotalaria_muenzneri	3	2	Tanzania	0	1	0	0	0	1								Crotalaria_novae_hollandiae		1	Crotalaria	novae-hollandiae	yellow	veined reddish brown
Crotalaria_multiflora	6	0	Sri_Lanka	NA	2	1	1	0	0								Crotalaria_obscura		1	Crotalaria	obscura	yellow	often flushed red outside
Crotalaria_mysorensis	6	0	India	NA	2	1	1	0	0								Crotalaria_obtecta		NA	Crotalaria	obtectavar.obtecta
Crotalaria_nallamalayana	NA	0	India	NA	2	NA	NA	NA	NA								Crotalaria_ochroleuca		1	Crotalaria	ochroleuca	cream or pale yellow	veined reddish or maroon
Crotalaria_nana	6	0	India	3	2	1	1	0	NA								Crotalaria_oligosperma		1	Crotalaria	oligosperma	bright yellow	sometimes lined reddish brown
Crotalaria_natalitia	2	2	South_Africa	3	1	0	0	0	1								Crotalaria_ononoides		1	Crotalaria	ononoides	yellow	finely veined or reddish flushed with age
Crotalaria_nayaritensis	NA	0	Mexico	NA	0	NA	NA	NA	NA								Crotalaria_oocarpa		1	Crotalaria	oocarpa	yellow	lined reddish brown
Crotalaria_nigricans	2	2	Tanzania	3	1	0	0	0	1								Crotalaria_orientalis		1	Crotalaria	orientalis	white or yellow	standard whitish inside, lined reddish brown outside, wings yellow
Crotalaria_nitens	6	0	Colombia	0	0	1	1	0	NA								Crotalaria_orixensis		0	Crotalaria	orixensis	yellow	none
Crotalaria_notonii	NA	2	India	3	2	NA	NA	NA	0								Crotalaria_orthoclada		1	Crotalaria	orthoclada	dull yellow	often tinged reddish
Crotalaria_novae_hollandiae	7	1	Australia	7	3	1	0	NA	1								Crotalaria_otoptera		NA	Crotalaria	otoptera
Crotalaria_obscura	2	2	South_Africa	9	1	0	0	0	1								Crotalaria_pallida		1	Crotalaria	pallida	yellow	usually veined reddish brown, keel yellowish green
Crotalaria_obtecta	6	0	India	3	2	1	1	0	NA								Crotalaria_pallidicaulis		1	Crotalaria	pallidicaulis	yellow	usually marked reddish or purple
Crotalaria_ochroleuca	3	2	Brazil	3	0	0	0	0	1								Crotalaria_parvula		1	Crotalaria	parvula	pale yellow	reddish marks at the base inside, reddish veined outside
Crotalaria_oligosperma	7	2	Somalia	5	1	1	0	NA	1								Crotalaria_passerinoides		1	Crotalaria	passerinoides	yellow	later lined reddish
Crotalaria_ononoides	2	2	Tanzania	3	1	0	0	0	1								Crotalaria_paulina		NA	Crotalaria	paulina
Crotalaria_oocarpa	7	2	Tanzania	3	1	1	0	NA	1								Crotalaria_perrieri		0	Crotalaria	perrieri	yellow	none
Crotalaria_orientalis	4	1	South_Africa	7	1	0	0	0	1								Crotalaria_persica		1	Crotalaria	persica	bright yellow	veined purple or dark brown
Crotalaria_orixensis	6	0	Ethiopia	7	1	1	1	0	0								Crotalaria_phylloloba		0	Crotalaria	phylloloba	clear yellow
Crotalaria_orthoclada	2	2	Tanzania	3	1	0	0	0	1								Crotalaria_pilosa		NA	Crotalaria	pilosa
Crotalaria_otoptera	6	0	Brazil	3	0	1	1	0	NA								Crotalaria_pilosiflora		0	Crotalaria	pilosiflora	yellow	? Finely reddish lined with age
Crotalaria_pallida	3	2	Australia	3	3	0	0	0	1								Crotalaria_pisicarpa		1	Crotalaria	pisicarpa	yellow	finely veined reddish brown
Crotalaria_pallidicaulis	1	2	Zimbabwe	12	1	0	0	NA	1								Crotalaria_pleiophylla		NA	Crotalaria	pleiophylla
Crotalaria_parvula	8	2	Tanzania	12	1	1	0	NA	1								Crotalaria_plowdenii		1	Crotalaria	plowdenii	yellow	veined brownish purple
Crotalaria_passerinoides	8	0	Tanzania	3	1	1	0	NA	1								Crotalaria_podocarpa		1	Crotalaria	podocarpa	clear yellow	sometimes slightly reddish tinged
Crotalaria_paulina	6	0	Brazil	8	0	1	1	0	NA								Crotalaria_poissonii		0	Crotalaria	poissonii	yellow	none
Crotalaria_perrieri	2	2	Madagascar	9	1	0	0	0	0								Crotalaria_polhillii		NA	Crotalaria	polhillii
Crotalaria_persica	3	2	Iran	5	2	0	0	0	1								Crotalaria_prittwitzii		1	Crotalaria	prittwitzii	bright yellow	sometimes faintly lined brown
Crotalaria_phylloloba	2	2	Tanzania	3	1	0	0	0	0								Crotalaria_prolongata		1	Crotalaria	prolongata	dull yellow	flushed reddish brown or maroon
Crotalaria_pilosa	6	0	Brazil	3	0	1	1	0	NA								Crotalaria_prostrata		0	Crotalaria	prostrata	yellow
Crotalaria_pilosiflora	7	2	Malawi	12	1	1	0	NA	0								Crotalaria_pseudodiloloensis		1	Crotalaria	pseudodiloloensis	yellow	generally flushed crimson-purple
Crotalaria_pisicarpa	2	2	Namibia	7	1	0	0	0	1								Crotalaria_pseudotenuirama		1	Crotalaria	pseudotenuirama	pale yellow	veined brown
Crotalaria_pleiophylla	3	3	Somalia	NA	1	0	0	0	NA								Crotalaria_pulchra		NA	Crotalaria	pulchra
Crotalaria_plowdenii	3	2	Ethiopia	13	1	0	0	0	1								Crotalaria_pumila		NA	Crotalaria	pumila
Crotalaria_podocarpa	2	2	Namibia	7	1	0	0	0	1								Crotalaria_purdiana		NA	Crotalaria	purdiana
Crotalaria_poissonii	7	2	Madagascar	7	1	1	0	NA	0								Crotalaria_purshii		NA	Crotalaria	purshii
Crotalaria_polhillii	NA	2	Ethiopia	NA	1	NA	NA	NA	NA								Crotalaria_pusilla		0	Crotalaria	pusilla	yellow
Crotalaria_prittwitzii	2	2	Tanzania	3	1	0	0	0	1								Crotalaria_pycnostachya		1	Crotalaria	pycnostachya	pale to bright yellow	sometimes faintly lined reddish outside (usually only medially)
Crotalaria_prolongata	8	2	Zambia	12	1	1	0	NA	1								Crotalaria_quercetorum		NA	Crotalaria	quercetorum
Crotalaria_prostrata	6	0	India	0	2	1	1	0	0								Crotalaria_quinquefolia		NA	Crotalaria	quinquefolia
Crotalaria_pseudodiloloensis	8	2	Angola	3	1	1	0	NA	1								Crotalaria_ramosissima		1	Crotalaria	ramosissima	yellow	veined reddish brown
Crotalaria_pseudotenuirama	8	2	Tanzania	3	1	1	0	NA	1								Crotalaria_recta		1	Crotalaria	recta	yellow	veined and suffused with maroon or purple at the base inside
Crotalaria_pulchra	NA	0	India	3	2	NA	NA	NA	NA								Crotalaria_retusa		0	Crotalaria	retusa	yellow
Crotalaria_pumila	NA	2	Argentina	NA	0	NA	NA	NA	NA								Crotalaria_rogersii		1	Crotalaria	rogersii	yellow	veined reddish, keel usually flushed purple
Crotalaria_purdiana	NA	2	Jamaica	NA	0	NA	NA	NA	NA								Crotalaria_rubiginosa		0	Crotalaria	rubiginosa	yellow
Crotalaria_purshii	NA	0	USA	NA	0	NA	NA	NA	NA								Crotalaria_rufipila		NA	Crotalaria	rufipila
Crotalaria_pusilla	6	0	India	3	2	1	1	0	0								Crotalaria_rzedowskii		NA	Crotalaria	rzedowskii
Crotalaria_pycnostachya	3	2	Yemen	13	2	0	0	0	1								Crotalaria_sagittalis		NA	Crotalaria	sagittalis
Crotalaria_quercetorum	NA	0	Guatemala	NA	0	NA	NA	NA	NA								Crotalaria_saharae		NA
Crotalaria_quinquefolia	7	3	India	0	2	1	0	NA	NA								Crotalaria_salicifolia		0	Crotalaria	salicifolia	yellow
Crotalaria_ramosissima	NA	0	India	3	2	NA	NA	NA	1								Crotalaria_saltiana		0	Crotalaria	saltiana	yellow	none
Crotalaria_recta	7	0	Tanzania	3	1	1	0	NA	1								Crotalaria_scassellatii		1	Crotalaria	scassellatii	bright yellow	turning reddish brown with age
Crotalaria_retusa	7	0	India	12	2	1	0	NA	0								Crotalaria_semperflorens		0	Crotalaria	semperflorens	bright yellow
Crotalaria_rogersii	3	2	Senegal	12	1	0	0	0	1								Crotalaria_sericifolia		NA	Crotalaria	sericifolia	wine coloured	(? Sometimes yellow like other petals)
Crotalaria_rubiginosa	NA	0	India	3	2	NA	NA	NA	0								Crotalaria_sessiliflora		3	Crotalaria	sessiliflora	pale yellow or blue to purplish blue
Crotalaria_rufipila	2	2	Brazil	3	0	0	0	0	NA								Crotalaria_shirensis		NA
Crotalaria_rzedowskii	NA	0	Mexico	NA	0	NA	NA	NA	NA								Crotalaria_smithiana		NA	Crotalaria	smithiana
Crotalaria_sagittalis	6	0	Bolivia	3	0	1	1	0	NA								Crotalaria_spartioides		1	Crotalaria	spartioides	bright yellow	C virgultalis has whitish, lined reddish brown to purple with yellow wings
Crotalaria_saharae	3	3	Morocco	NA	1	0	0	0	NA								Crotalaria_spectabilis		1	Crotalaria	spectabilis	pale yellow	standard veined purplish red
Crotalaria_salicifolia	6	0	India	3	2	1	1	0	0								Crotalaria_sphaerocarpa		0	Crotalaria	sphaerocarpa	pale yellow
Crotalaria_saltiana	3	2	Somalia	5	1	0	0	0	0								Crotalaria_spinosa		1	Crotalaria	spinosa	yellow	veined reddish
Crotalaria_scassellatii	7	2	Kenya	2	1	1	0	NA	1								Crotalaria_steudneri		1	Crotalaria	steudneri	yellow	reddish brown veined outside
Crotalaria_semperflorens	7	0	India	0	2	1	0	NA	0								Crotalaria_stipitata		NA	Crotalaria	stipitata
Crotalaria_sericifolia	2	2	Namibia	7	1	0	0	0	NA								Crotalaria_stipularia		NA	Crotalaria	stipularia
Crotalaria_sessiliflora	6	0	Thailand	0	2	1	1	0	3								Crotalaria_subdecurrens		NA	Crotalaria	subdecurrens
Crotalaria_shirensis	4	0	South_Africa	NA	1	0	0	0	NA								Crotalaria_subperfoliata		NA	Crotalaria	subperfoliata
Crotalaria_smithiana	3	0	Australia	NA	3	0	0	0	NA								Crotalaria_tanety		NA	Crotalaria	tanety
Crotalaria_spartioides	4	1	Namibia	5	1	0	0	0	1								Crotalaria_teixeirae		1	Crotalaria	teixeirae	yellow	usually finely reddish lined
Crotalaria_spectabilis	7	0	India	12	2	1	0	NA	1								Crotalaria_tetragona		1	Crotalaria	tetragona	yellow	lemon-yellow
Crotalaria_sphaerocarpa	4	2	South_Africa	7	1	0	0	0	0								Crotalaria_thebaica		1	Crotalaria	thebaica	yellow	veined brown
Crotalaria_spinosa	7	2	Yemen	3	2	1	0	NA	1								Crotalaria_trichotoma		NA	Crotalaria	trichotoma
Crotalaria_steudneri	3	2	Namibia	7	1	0	0	0	1								Crotalaria_trifoliolata		NA	Crotalaria	trifoliolata	n.a.	n.a.
Crotalaria_stipitata	7	2	India	3	2	1	0	NA	NA								Crotalaria_triquetra		0	Crotalaria	triquetra	pale yellow
Crotalaria_stipularia	6	0	Bolivia	3	0	1	1	0	NA								Crotalaria_tweediana		NA	Crotalaria	tweediana
Crotalaria_subdecurrens	6	0	Brazil	3	0	1	1	0	NA								Crotalaria_ulbrichiana		0	Crotalaria	ulbrichiana	yellow	none
Crotalaria_subperfoliata	7	0	India	3	2	1	0	NA	NA								Crotalaria_uncinella		0	Crotalaria	uncinella	yellow
Crotalaria_tanety	NA	2	Madagascar	NA	1	NA	NA	NA	NA								Crotalaria_unifoliolata		NA	Crotalaria	unifoliolata
Crotalaria_teixeirae	7	2	Namibia	7	1	1	0	NA	1								Crotalaria_vanmeelii		1	Crotalaria	vanmeelii	yellow	veined brown, turning purplish overall
Crotalaria_tetragona	3	0	Jamaica	12	0	0	0	0	1								Crotalaria_variegata		3	Crotalaria	variegata	blue or white inside, wings yellow
Crotalaria_thebaica	6	0	Lybia	5	1	1	1	0	1								Crotalaria_vasculosa		1	Crotalaria	vasculosa	pale yellow	purplish veined
Crotalaria_trichotoma	NA	2	USA	3	0	NA	NA	NA	NA								Crotalaria_velutina		NA	Crotalaria	velutina
Crotalaria_trifoliolata	3	2	Ethiopia	3	1	0	0	0	NA								Crotalaria_verrucosa		1	Crotalaria	verrucosa	pale yellow or white	often tinged blue
Crotalaria_triquetra	NA	0	India	0	2	NA	NA	NA	0								Crotalaria_vespertilio		NA	Crotalaria	vespertilio
Crotalaria_tweediana	6	0	Brazil	8	0	1	1	0	NA								Crotalaria_virgulata		1	Crotalaria	virgulata	yellow	often lined red
Crotalaria_ulbrichiana	1	2	Namibia	7	1	0	0	NA	0								Crotalaria_virgultatis		NA	Crotalaria	virgultatis
Crotalaria_uncinella	3	2	Madagascar	3	1	0	0	0	0								Crotalaria_vitellina		NA	Crotalaria	vitellina
Crotalaria_unifoliolata	2	1	Brazil	3	0	0	0	0	NA								Crotalaria_walkeri		NA	Crotalaria	walkeri
Crotalaria_vanmeelii	4	0	Tanzania	12	1	0	0	0	1								Crotalaria_wightiana		NA
Crotalaria_variegata	2	2	Zimbabwe	12	1	0	0	0	3								Crotalaria_xanthoclada		1	Crotalaria	xanthoclada	standard yellow	sometimes reddish marked
Crotalaria_vasculosa	3	2	South_Africa	3	1	0	0	0	1								Crotalaria_yunnanensis		0	Crotalaria	yunnanensis	yellow
Crotalaria_velutina	6	0	Brazil	3	0	1	1	0	NA
Crotalaria_verrucosa	NA	0	India	3	2	NA	NA	NA	1
Crotalaria_vespertilio	6	0	Brazil	3	0	1	1	0	NA
Crotalaria_virgulata	7	2	South_Africa	3	1	1	0	NA	1
Crotalaria_virgultatis	4	3	Namibia	NA	1	0	0	0	NA
Crotalaria_vitellina	2	2	Brazil	8	0	0	0	0	NA
Crotalaria_walkeri	NA	0	India	NA	2	NA	NA	NA	NA
Crotalaria_wightiana	6	0	India	NA	2	1	1	0	NA
Crotalaria_xanthoclada	2	2	Madagascar	13	1	0	0	0	1
Crotalaria_yunnanensis	NA	0	China	13	2	NA	NA	NA	0
Cyclolobium_brasiliense	NA	1	NA	3	NA	NA	NA	NA	NA
Cytisus_scoparius	NA	2	NA	9	NA	NA	NA	NA	NA
Dichilus_lebeckioides	NA	2	NA	6	NA	NA	NA	NA	NA
Diplotropis_martiusii	NA	3	NA	0	NA	NA	NA	NA	NA
Euchlora_hirsuta	NA	0	South_Africa	3	1	NA	NA	NA	NA
Ezoloba_macrocarpa	NA	2	South_Africa	6	1	NA	NA	NA	NA
Guianodendron_praeclarum	NA	NA	NA	NA	NA	NA	NA	NA	NA
Harpalyce_brasiliana	NA	NA	NA	NA	NA	NA	NA	NA	NA
Lebeckia_brevicarpa	NA	0	South_Africa	NA	1	NA	NA	NA	NA
Lebeckia_meyeriana	NA	0	South_Africa	NA	1	NA	NA	NA	NA
Lebeckia_sepiaria	NA	0	South_Africa	6	1	NA	NA	NA	NA
Leobordea_corymbosa	NA	2	Angola	13	1	NA	NA	NA	NA
Leobordea_digitata	NA	3	South_Africa	3	1	NA	NA	NA	NA
Leobordea_longicephala	NA	2	South_Africa	NA	1	NA	NA	NA	NA
Leobordea_lotoidea	NA	2	South_Africa	NA	1	NA	NA	NA	NA
Leptolobium_dasycarpum	NA	NA	NA	NA	NA	NA	NA	NA	NA
Listia_heterophylla	NA	2	Namibia	7	1	NA	NA	NA	NA
Lotononis_alpina	NA	2	South_Africa	NA	1	NA	NA	NA	NA
Lotononis_gracilis	NA	2	South_Africa	9	1	NA	NA	NA	NA
Lotononis_involucrata	NA	2	Namibia	NA	1	NA	NA	NA	NA
Lotononis_leptoloba	NA	2	South_Africa	NA	1	NA	NA	NA	NA
Lotononis_prostrata	NA	2	South_Africa	NA	1	NA	NA	NA	NA
Lotononis_stricta	NA	2	South_Africa	NA	1	NA	NA	NA	NA
Lotononis_tenella	NA	2	South_Africa	NA	1	NA	NA	NA	NA
Lotononis_trichopoda	NA	2	South_Africa	9	1	NA	NA	NA	NA
Lupinus_argenteus	NA	3	NA	6	NA	NA	NA	NA	NA
Pearsonia_sessilifolia	NA	2	NA	12	NA	NA	NA	NA	NA
Piptanthus_nepalensis	NA	NA	NA	NA	NA	NA	NA	NA	NA
Podalyria_buxifolia	NA	2	South_Africa	NA	1	NA	NA	NA	NA
Poecilanthe_parviflora	NA	2	Brazil	8	0	NA	NA	NA	NA
Polhillia_pallens	NA	3	South_Africa	6	1	NA	NA	NA	NA
Rafnia_amplexicualis	NA	0	South_Africa	NA	1	NA	NA	NA	NA
Rafnia_capensis	NA	0	South_Africa	6	1	NA	NA	NA	NA
Rafnia_ovata	NA	0	South_Africa	NA	1	NA	NA	NA	NA
Robynsiophyton_vanderystii	NA	2	South_Africa	12	1	NA	NA	NA	NA
Rothia_indica	NA	NA	India	NA	2	NA	NA	NA	NA
Sophora_davidii_	NA	3	NA	8	NA	NA	NA	NA	NA
Spartium_junceum	NA	NA	NA	NA	NA	NA	NA	NA	NA
Wiborgia_mucronata	NA	2	South_Africa	6	1	NA	NA	NA	NA
Wiborgia_obcordata	NA	2	South_Africa	NA	1	NA	NA	NA	NA
Wiborgia_sericea	NA	2	South_Africa	NA	1	NA	NA	NA	NA
Wiborgiella_leipoldtiana	NA	2	South_Africa	6	1	NA	NA	NA	NA

## Sheet: WorkVS
species.name	section	leaf.bi	leaf	origin	koeppen	region	keel	calyx	style	color	length	2n
Ammodendron_conollyi	NA	0	0	NA	NA	2	NA	NA	NA	NA	NA	NA
Anarthrophyllum_cumingii	NA	1	3	NA	NA	0	NA	NA	NA	NA	NA	NA
Aspalathus_chenopoda	NA	1	2	South_Africa	9	1	NA	NA	NA	NA	NA	NA
Aspalathus_fusca	NA	1	2	South_Africa	NA	1	NA	NA	NA	NA	NA	NA
Aspalathus_nivea	NA	1	2	South_Africa	NA	1	NA	NA	NA	NA	NA	NA
Baptisia_alba	NA	1	2	USA	8	0	NA	NA	NA	NA	NA	NA
Bolusia_amboensis	NA	1	2	Namibia	7	1	NA	NA	NA	NA	NA	NA
Bowdichia_virgilioides	NA	1	3	Paraguay	3	0	NA	NA	NA	NA	NA	NA
Brongniartia_alamosana	NA	1	3	Mexico	9	0	NA	NA	NA	NA	NA	NA
Cadia_purpurea	NA	1	3	NA	NA	1	NA	NA	NA	NA	NA	NA
Calobota_cytisoides	NA	1	2	South_Africa	12	1	NA	NA	NA	NA	NA	NA
Calpurnia_intrusa	NA	1	3	South_Africa	NA	1	NA	NA	NA	NA	NA	NA
Crotalaria_abbreviata	3	1	2	Zimbabwe	3	1	0	0	0	1	1	NA
Crotalaria_acicularis	6	0	0	India	1	2	1	1	0	NA	0	NA
Crotalaria_aculeata	7	1	2	Madagascar	3	1	1	0	NA	1	1	NA
Crotalaria_adamsonii	2	0	0	Congo	3	1	0	0	0	1	0	NA
Crotalaria_adenocarpoides	8	1	2	Uganda	3	1	1	0	NA	1	1	NA
Crotalaria_adolfi	2	1	2	Tanzania	13	1	0	0	0	NA	0	NA
Crotalaria_aegyptiaca	6	0	0	Israel	5	2	1	1	0	1	0	NA
Crotalaria_agatiflora	2	1	1	India	9	2	0	0	0	0	0	NA
Crotalaria_alata	6	0	0	Thailand	0	2	1	1	0	0	0	NA
Crotalaria_albicaulis	3	1	2	Ethiopia	7	1	0	0	0	3	1	NA
Crotalaria_albida	6	0	0	India	0	2	1	1	0	0	0	NA
Crotalaria_alexandri	8	1	2	Tanzania	3	1	1	0	NA	1	1	NA
Crotalaria_allophylla	3	1	2	Somalia	NA	1	0	0	0	NA	1	NA
Crotalaria_amoena	2	1	2	Tanzania	3	1	0	0	0	1	0	NA
Crotalaria_angulata	6	0	0	India	0	2	1	1	0	NA	0	NA
Crotalaria_ankaratrana	2	1	2	Madagascar	13	1	0	0	0	0	0	NA
Crotalaria_annua	8	1	2	Tanzania	12	1	1	0	NA	1	1	NA
Crotalaria_anomala	3	1	2	Madagascar	7	1	0	0	0	1	1	NA
Crotalaria_anthyllopsis	3	1	1	Tanzania	3	1	0	0	0	1	1	NA
Crotalaria_arenaria	6	0	0	Niger	5	1	1	1	0	1	0	NA
Crotalaria_argenteotomentosa	8	1	2	Congo	12	1	1	0	NA	1	1	NA
Crotalaria_argyraea	3	1	2	Namibia	5	1	0	0	0	0	1	NA
Crotalaria_argyrolobioides	8	1	2	Malawi	3	1	1	0	NA	1	1	NA
Crotalaria_aridicola	8	1	2	Australia	7	3	1	0	NA	NA	1	NA
Crotalaria_arushae	3	1	2	Tanzania	13	1	0	0	0	0	1	NA
Crotalaria_assamica	7	0	0	China	NA	2	1	1	NA	0	1	NA
Crotalaria_atrorubens	2	1	2	Nigeria	NA	1	0	1	0	1	0	NA
Crotalaria_aurea	7	1	2	Namibia	5	1	1	0	NA	0	1	NA
Crotalaria_avonensis	6	0	0	USA	NA	0	1	1	0	1	0	NA
Crotalaria_axillaris	7	1	2	Kenya	NA	1	1	0	NA	NA	1	NA
Crotalaria_axillifloroides	8	1	2	Zimbabwe	12	1	1	0	NA	0	1	NA
Crotalaria_bahiaensis	2	1	2	Brazil	7	0	0	0	0	0	0	NA
Crotalaria_balansae	6	0	0	Brazil	8	0	1	1	0	0	0	32
Crotalaria_ballyi	5	1	2	Kenya	7	1	1	1	1	0	0	NA
Crotalaria_barbata	6	0	0	India	NA	2	1	1	0	0	0	NA
Crotalaria_barkae	2	1	2	Togo	NA	1	0	0	0	2	0	NA
Crotalaria_barnabassii	1	1	2	Botswana	7	1	0	0	NA	1	1	NA
Crotalaria_becquetii	1	1	2	Tanzania	13	1	0	0	NA	1	1	NA
Crotalaria_beddomeana	7	0	0	India	3	2	1	0	NA	NA	1	NA
Crotalaria_benadirensis	3	1	2	Kenya	7	1	0	0	0	1	1	NA
Crotalaria_bequaertii	8	1	2	Tanzania	12	1	1	0	NA	1	1	NA
Crotalaria_berteroana	7	0	0	India	NA	2	0	NA	NA	0	NA	NA
Crotalaria_bifaria	6	0	0	India	1	2	1	1	0	0	0	NA
Crotalaria_boehmii	3	0	0	Tanzania	3	1	0	0	0	1	1	NA
Crotalaria_bogdaniana	3	1	2	Ethiopia	3	1	0	0	0	1	1	NA
Crotalaria_boliviensis	6	0	0	Bolivia	NA	0	1	1	0	0	0	NA
Crotalaria_bongensis	4	1	1	Tanzania	3	1	0	0	0	1	1	NA
Crotalaria_boranica	4	1	2	Somalia	5	1	0	0	0	1	1	NA
Crotalaria_bosseri	1	1	2	Madagascar	8	1	0	0	NA	1	1	NA
Crotalaria_brachycarpa	2	1	2	Brazil	NA	0	0	0	0	0	0	NA
Crotalaria_bracteata	3	1	2	Thailand	3	2	NA	NA	NA	0	1	NA
Crotalaria_brevicornuta	3	1	1	Tanzania	NA	1	0	0	NA	1	1	NA
Crotalaria_brevidens	3	1	2	Kenya	3	1	0	0	0	1	1	NA
Crotalaria_breviflora	6	0	0	Brazil	8	0	1	1	0	0	0	32
Crotalaria_brevipedunculata	6	0	0	Mexico	NA	0	1	1	0	0	0	NA
Crotalaria_bupleurifolia	6	0	0	Mexico	NA	0	1	1	0	0	0	32
Crotalaria_burhia	6	0	0	Iran	5	2	1	1	0	1	0	NA
Crotalaria_burkeana	2	1	2	South_Africa	7	1	0	0	0	2	0	NA
Crotalaria_burttii	3	1	2	Tanzania	3	1	0	0	0	1	1	NA
Crotalaria_cajanifolia	2	1	2	CostaRica	NA	0	0	0	0	0	0	NA
Crotalaria_callensii	2	1	2	Congo	3	1	0	0	0	0	0	NA
Crotalaria_calycina	6	0	0	Tanzania	0	1	1	1	0	0	0	16
Crotalaria_camptosepala	7	1	2	Tanzania	NA	1	1	0	NA	0	1	NA
Crotalaria_capensis	1	1	2	South_Africa	8	1	0	0	NA	1	1	NA
Crotalaria_capillipes	2	1	2	Tanzania	7	1	0	0	0	0	0	NA
Crotalaria_caudata	2	1	2	Tanzania	12	1	0	0	0	1	0	NA
Crotalaria_cephalotes	8	1	2	Tanzania	3	1	1	0	NA	1	1	NA
Crotalaria_chacoserranensis	2	1	2	Argentina	3	0	0	0	0	1	0	NA
Crotalaria_chinensis	6	0	0	Thailand	0	2	1	1	0	0	0	NA
Crotalaria_chirindae	3	1	2	Tanzania	3	1	0	0	0	1	1	NA
Crotalaria_chrysochlora	3	1	2	Tanzania	3	1	0	0	0	1	1	NA
Crotalaria_cistoides	2	1	2	Tanzania	7	1	0	0	0	NA	0	NA
Crotalaria_clarkei	6	0	0	India	3	2	1	1	0	0	0	NA
Crotalaria_claussenii	2	1	2	Brazil	NA	0	0	0	0	0	0	NA
Crotalaria_cleomifolia	3	1	3	Zambia	3	1	0	0	0	1	1	NA
Crotalaria_colorata	7	1	2	Namibia	5	1	1	0	NA	0	1	NA
Crotalaria_comanestiana	3	1	3	Ethiopia	7	1	0	0	0	1	1	NA
Crotalaria_concinna	8	1	2	Tanzania	NA	1	1	0	NA	1	1	NA
Crotalaria_cornuammonis	2	1	2	Madagascar	NA	1	0	0	0	NA	0	NA
Crotalaria_coursii	3	1	2	Madagascar	8	1	0	0	0	0	1	NA
Crotalaria_craspedocarpa	3	1	2	Madagascar	9	1	0	0	0	0	1	NA
Crotalaria_crispata	6	0	0	Australia	3	3	1	1	0	1	0	NA
Crotalaria_cunninghamii	7	1	1	Australia	7	3	1	0	NA	1	1	NA
Crotalaria_cuspidata	8	1	2	Tanzania	3	1	1	0	NA	1	1	NA
Crotalaria_cylindrica	3	1	2	Ethiopia	7	1	0	0	0	1	1	NA
Crotalaria_cylindrostachys	3	1	1	Tanzania	NA	1	0	0	0	NA	1	NA
Crotalaria_cytisoides	3	1	2	India	NA	2	0	0	0	NA	1	NA
Crotalaria_damarensis	2	1	2	South_Africa	7	1	0	0	0	0	0	NA
Crotalaria_decaryana	3	1	2	Madagascar	1	1	0	0	0	1	1	NA
Crotalaria_dedzana	7	1	2	Malawi	12	1	1	0	NA	1	1	NA
Crotalaria_deserticola	7	1	2	Tanzania	3	1	1	0	NA	1	1	NA
Crotalaria_dewildemaniana	3	1	2	Burundi	3	1	0	0	0	1	1	NA
Crotalaria_dinteri	7	1	2	Namibia	5	1	1	0	NA	1	1	NA
Crotalaria_diosmifolia	2	1	2	Madagascar	13	1	0	0	0	0	0	NA
Crotalaria_dissitiflora	3	1	2	Australia	7	3	0	0	0	0	1	NA
Crotalaria_distans	7	1	2	South_Africa	7	1	1	0	NA	1	1	NA
Crotalaria_distantiflora	3	1	2	Ethiopia	3	1	0	0	0	1	1	NA
Crotalaria_doidgeae	1	1	2	South_Africa	7	1	0	0	NA	0	1	NA
Crotalaria_dubia	6	0	0	India	12	2	1	1	0	NA	0	NA
Crotalaria_duboisii	8	1	2	Tanzania	12	1	1	0	NA	1	1	NA
Crotalaria_dumosa	3	1	2	Ethiopia	5	1	0	0	0	1	1	NA
Crotalaria_dura	2	1	2	South_Africa	3	1	0	0	0	0	0	NA
Crotalaria_ebenoides	2	1	1	Guinea_Bissau	NA	1	0	0	0	0	0	NA
Crotalaria_emarginata	3	1	2	Tanzania	2	1	0	0	0	1	1	NA
Crotalaria_emarginella	7	1	2	Yemen	NA	1	1	0	NA	1	1	NA
Crotalaria_emirnensis	7	1	2	Madagascar	NA	1	1	0	NA	1	1	NA
Crotalaria_ephemera	8	1	2	Tanzania	12	1	1	0	NA	1	1	NA
Crotalaria_epunctata	6	0	0	India	3	2	1	1	0	NA	0	NA
Crotalaria_eremaea	7	1	2	Australia	NA	3	1	0	NA	NA	1	NA
Crotalaria_eremicola	7	1	2	Namibia	5	1	1	0	NA	0	1	NA
Crotalaria_evolvuloides	6	0	0	India	1	2	1	1	0	0	0	NA
Crotalaria_excisa	7	1	2	South_Africa	9	1	1	0	NA	0	1	NA
Crotalaria_eximia	8	1	2	Tanzania	3	1	1	0	NA	1	1	NA
Crotalaria_fascicularis	7	1	2	Ethiopia	3	1	1	0	NA	1	1	NA
Crotalaria_ferruginea	6	0	0	Pap_NGuin	0	3	1	1	0	0	0	NA
Crotalaria_fiherenensis	1	1	2	Madagascar	3	1	0	0	NA	1	1	NA
Crotalaria_filicaulis	8	1	2	Tanzania	12	1	1	0	NA	1	1	NA
Crotalaria_filifolia	2	1	2	Mexico	NA	0	0	0	0	0	0	NA
Crotalaria_filiformis	6	0	0	Thailand	1	2	1	1	0	NA	0	NA
Crotalaria_filipes	6	0	0	India	3	2	1	1	0	NA	0	NA
Crotalaria_flavicarinata	4	1	2	Namibia	7	1	0	0	0	2	1	NA
Crotalaria_flavicoma	6	0	0	Brazil	3	0	1	1	0	0	0	32
Crotalaria_florida	8	1	2	Zimbabwe	NA	1	1	0	NA	1	1	NA
Crotalaria_friesii	7	1	2	Zimbabwe	12	1	1	0	NA	1	1	NA
Crotalaria_fysonii	6	0	0	India	3	2	1	1	0	NA	0	NA
Crotalaria_gamwelliae	8	1	2	Tanzania	12	1	1	0	NA	1	1	NA
Crotalaria_gazensis	2	1	2	Mozambique	NA	1	0	0	0	NA	0	NA
Crotalaria_gillettii	4	1	2	Ethiopia	3	1	0	0	0	1	1	NA
Crotalaria_glauca	2	0	0	Tanzania	3	1	0	0	0	1	0	NA
Crotalaria_glaucoides	2	1	2	Senegal	NA	1	0	0	0	1	0	NA
Crotalaria_globifera	7	1	2	South_Africa	9	1	1	0	NA	0	1	NA
Crotalaria_goetzei	2	1	2	Malawi	12	1	0	0	0	1	0	NA
Crotalaria_goiasensis	6	0	0	Brazil	3	0	1	1	0	0	0	NA
Crotalaria_goodiiformis	2	1	2	Mozambique	3	1	0	0	0	0	0	NA
Crotalaria_goreensis	2	1	2	India	3	2	0	0	0	1	0	NA
Crotalaria_grahamiana	7	1	3	India	3	2	1	0	NA	0	1	NA
Crotalaria_graminicola	8	1	2	Tanzania	3	1	1	0	NA	1	1	NA
Crotalaria_grandiflora	6	0	0	Brazil	3	0	1	1	0	0	0	NA
Crotalaria_greenwayi	7	1	2	Tanzania	3	1	1	0	NA	1	1	NA
Crotalaria_grevei	1	1	2	Madagascar	3	1	0	0	NA	1	1	NA
Crotalaria_griquensis	7	1	2	South_Africa	7	1	1	0	NA	0	1	NA
Crotalaria_harleyi	2	1	2	Brazil	3	0	0	0	0	NA	0	NA
Crotalaria_hebecarpa	6	0	0	India	3	2	1	1	0	NA	0	NA
Crotalaria_heidmannii	4	1	2	Namibia	5	1	0	0	0	1	1	NA
Crotalaria_hemsleyi	3	1	2	Tanzania	3	1	0	0	0	1	1	NA
Crotalaria_heyneana	7	0	0	India	3	2	1	0	NA	NA	1	NA
Crotalaria_hilariana	6	0	0	Brazil	8	0	1	1	0	0	0	32
Crotalaria_hirsuta	6	0	0	India	9	2	1	1	0	0	0	NA
Crotalaria_hirta	6	0	0	India	7	2	1	1	0	NA	0	NA
Crotalaria_holosericea	2	1	2	Brazil	2	0	0	0	0	0	0	NA
Crotalaria_humbertiana	7	1	2	Madagascar	7	1	1	0	NA	1	1	NA
Crotalaria_humifusa	6	0	0	India	0	2	1	1	0	0	0	NA
Crotalaria_humilis	7	1	2	South_Africa	5	1	1	0	NA	0	1	NA
Crotalaria_hyssopifolia	8	1	2	Tanzania	3	1	1	0	NA	1	1	NA
Crotalaria_ibityensis	3	1	2	Madagascar	NA	1	0	0	0	1	1	NA
Crotalaria_impressa	3	1	2	Eritrea	5	1	0	0	0	1	1	NA
Crotalaria_incana	2	1	2	Brazil	3	0	0	0	0	1	0	NA
Crotalaria_incrassifolia	7	1	2	Somalia	5	1	1	0	NA	0	1	NA
Crotalaria_inopinata	3	1	2	Tanzania	3	1	0	0	0	1	1	NA
Crotalaria_involutifolia	3	0	0	Tanzania	12	1	0	0	0	1	1	NA
Crotalaria_iringana	3	1	1	Tanzania	3	1	0	0	0	1	1	NA
Crotalaria_irwinii	6	0	0	Brazil	NA	0	1	1	0	0	0	NA
Crotalaria_juncea	6	0	0	India	1	2	1	1	0	0	0	16
Crotalaria_karagwensis	7	0	0	Ethiopia	3	1	1	0	NA	1	1	NA
Crotalaria_keniensis	7	1	2	Kenya	3	1	1	0	NA	1	1	NA
Crotalaria_khasiana	6	0	0	China	NA	2	1	1	0	1	0	NA
Crotalaria_kipandensis	8	1	1	Tanzania	12	1	1	0	NA	1	1	NA
Crotalaria_kirkii	3	1	2	Tanzania	3	1	0	0	0	1	1	NA
Crotalaria_kurtii	7	1	2	Namibia	7	1	1	0	NA	0	1	NA
Crotalaria_kurzii	6	0	0	Thailand	12	2	1	1	0	0	0	NA
Crotalaria_laburnifolia	1	1	2	Ethiopia	3	1	0	0	NA	1	1	NA
Crotalaria_laburnoides	7	1	2	Tanzania	3	1	1	0	NA	1	1	NA
Crotalaria_lachnocarpoides	2	1	2	Malawi	3	1	0	0	0	1	0	NA
Crotalaria_lachnophora	2	1	2	Mozambique	3	1	0	0	0	1	0	NA
Crotalaria_laeta	2	1	2	Brazil	3	0	0	0	0	NA	0	NA
Crotalaria_laevigata	3	1	2	Madagascar	NA	1	0	0	0	1	1	NA
Crotalaria_lanceolata	3	1	2	South_Africa	3	1	0	0	0	1	1	NA
Crotalaria_lasiocarpa	2	1	2	Tanzania	3	1	0	0	0	1	0	NA
Crotalaria_lathyroides	3	1	2	Guinea_Bissau	3	1	0	0	0	1	1	NA
Crotalaria_laxiflora	8	1	2	Zambia	3	1	1	0	NA	1	1	NA
Crotalaria_leandriana	1	1	2	Madagascar	9	1	0	0	NA	1	1	NA
Crotalaria_lebeckioides	1	1	2	South_Africa	6	1	0	0	NA	0	1	NA
Crotalaria_lebrunii	1	1	2	Uganda	3	1	0	0	NA	1	1	NA
Crotalaria_lepidissima	8	1	2	Angola	NA	1	1	0	NA	1	1	NA
Crotalaria_leprieurii	4	1	1	NA	NA	1	1	0	NA	1	1	NA
Crotalaria_linearifoliolata	5	1	2	Somalia	5	1	1	1	1	1	0	NA
Crotalaria_linifolia	6	0	0	Japan	NA	0	1	1	0	0	0	16
Crotalaria_longidens	1	1	2	South_Africa	7	1	0	0	NA	0	1	NA
Crotalaria_longipes	7	0	0	India	3	2	1	0	NA	NA	1	NA
Crotalaria_longirostrata	7	1	2	Guatemala	NA	0	1	0	NA	NA	1	32
Crotalaria_lotifolia	7	1	2	Puerto_Rico	NA	0	1	0	NA	1	1	NA
Crotalaria_lotiformis	3	1	2	Kenya	13	1	0	0	0	1	1	NA
Crotalaria_lotoides	2	1	2	South_Africa	7	1	0	0	0	1	0	NA
Crotalaria_lukwangulensis	7	1	2	Tanzania	3	1	1	0	NA	1	1	NA
Crotalaria_lunulata	7	0	0	India	3	2	1	0	NA	NA	1	NA
Crotalaria_luondeensis	8	1	2	Tanzania	NA	1	1	0	NA	NA	1	NA
Crotalaria_lutescens	7	0	0	India	3	2	1	0	NA	1	1	NA
Crotalaria_macrocarpa	7	1	2	South_Africa	8	1	1	0	NA	1	1	NA
Crotalaria_madurensis	7	0	0	India	3	2	1	0	NA	NA	1	NA
Crotalaria_magaliesbergensis	7	1	2	South_Africa	NA	1	1	0	NA	NA	1	NA
Crotalaria_mahafalensis	7	1	2	Madagascar	7	1	1	0	NA	1	1	NA
Crotalaria_mairei	6	0	0	China	NA	2	1	1	0	3	0	NA
Crotalaria_malindiensis	3	1	2	Somalia	2	1	0	0	0	1	1	NA
Crotalaria_martiana	6	0	0	Brazil	3	0	1	1	0	0	0	32
Crotalaria_massaiensis	3	1	2	Kenya	2	1	0	0	0	1	1	NA
Crotalaria_mauensis	2	1	2	Kenya	9	1	0	0	0	0	0	NA
Crotalaria_medicaginea	7	1	2	Thailand	0	2	1	0	NA	0	1	NA
Crotalaria_melanocalyx	8	1	2	Tanzania	13	1	1	0	NA	1	1	NA
Crotalaria_mesopontica	3	1	2	Uganda	3	1	0	0	0	1	1	NA
Crotalaria_meyerana	7	1	2	Namibia	4	1	1	0	NA	1	1	NA
Crotalaria_micans	2	1	2	Brazil	8	0	0	0	0	0	0	NA
Crotalaria_microcarpa	4	1	2	Tanzania	3	1	0	0	0	1	1	NA
Crotalaria_microphylla	4	1	2	Somalia	5	1	0	0	0	1	1	NA
Crotalaria_microthamnus	8	1	2	Tanzania	3	1	1	0	NA	1	1	NA
Crotalaria_mildbraedii	7	1	2	Tanzania	9	1	1	0	NA	0	1	NA
Crotalaria_miottoae	2	1	2	Brazil	8	0	0	0	0	0	0	NA
Crotalaria_miranda	7	0	0	Tanzania	3	1	1	0	NA	1	1	NA
Crotalaria_mitchellii	3	0	0	Australia	NA	3	0	0	0	NA	1	NA
Crotalaria_mollicula	2	1	2	Mexico	NA	0	0	0	0	0	0	NA
Crotalaria_monophylla	4	1	2	South Africa	NA	1	NA	NA	NA	NA	NA	NA
Crotalaria_montana	6	0	0	Australia	3	3	1	1	0	1	0	NA
Crotalaria_monteiroi	1	1	2	South_Africa	3	1	0	0	NA	1	1	NA
Crotalaria_mortonii	2	1	2	Togo	NA	1	0	1	NA	0	0	NA
Crotalaria_mudugensis	7	1	2	Somalia	3	1	1	0	NA	0	NA	NA
Crotalaria_muenzneri	3	1	2	Tanzania	0	1	0	0	0	1	1	NA
Crotalaria_multiflora	6	0	0	Sri_Lanka	NA	2	1	1	0	0	0	NA
Crotalaria_mysorensis	6	0	0	India	NA	2	1	1	0	0	0	NA
Crotalaria_nana	6	0	0	India	3	2	1	1	0	NA	0	NA
Crotalaria_natalitia	2	1	2	South_Africa	3	1	0	0	0	1	0	NA
Crotalaria_nayaritensis	6	0	0	Mexico	NA	0	1	1	0	0	0	32
Crotalaria_neglecta	NA	1	2	Afghanistan	NA	0	NA	NA	NA	NA	NA	NA
Crotalaria_nigricans	2	1	2	Tanzania	3	1	0	0	0	1	0	NA
Crotalaria_nitens	6	0	0	Colombia	0	0	1	1	0	NA	0	NA
Crotalaria_notonii	7	1	2	India	3	2	1	0	NA	1	1	NA
Crotalaria_novaehollandiae	7	1	1	Australia	7	3	1	0	NA	1	1	NA
Crotalaria_obscura	2	1	2	South_Africa	9	1	0	0	0	1	0	NA
Crotalaria_obtecta	6	0	0	India	3	2	1	1	0	0	0	NA
Crotalaria_ochroleuca	3	1	2	Brazil	3	0	0	0	0	1	1	NA
Crotalaria_oligosperma	7	1	2	Somalia	5	1	1	0	NA	1	1	NA
Crotalaria_ononoides	2	1	2	Tanzania	3	1	0	0	0	1	0	NA
Crotalaria_oocarpa	7	1	2	Tanzania	3	1	1	0	NA	1	1	NA
Crotalaria_orientalis	4	1	1	South_Africa	7	1	0	0	0	1	1	NA
Crotalaria_orixensis	6	0	0	Ethiopia	7	1	1	1	0	0	0	NA
Crotalaria_orthoclada	2	1	2	Tanzania	3	1	0	0	0	1	0	NA
Crotalaria_otoptera	6	0	0	Brazil	3	0	1	1	0	0	0	32
Crotalaria_pallida	3	1	2	Australia	3	3	0	0	0	1	1	NA
Crotalaria_pallidicaulis	1	1	2	Zimbabwe	12	1	0	0	NA	1	1	NA
Crotalaria_parvula	8	1	2	Tanzania	12	1	1	0	NA	1	1	NA
Crotalaria_passerinoides	8	0	0	Tanzania	3	1	1	0	NA	1	1	NA
Crotalaria_paulina	6	0	0	Brazil	8	0	1	1	0	0	0	32
Crotalaria_perrieri	2	1	2	Madagascar	9	1	0	0	0	0	0	NA
Crotalaria_persica	3	1	2	Iran	5	2	0	0	0	1	1	NA
Crotalaria_phylloloba	2	1	2	Tanzania	3	1	0	0	0	0	0	NA
Crotalaria_pilosa	6	0	0	Brazil	3	0	1	1	0	0	0	32
Crotalaria_pilosiflora	7	1	2	Malawi	12	1	1	0	NA	0	1	NA
Crotalaria_pisicarpa	2	1	2	Namibia	7	1	0	0	0	1	0	NA
Crotalaria_pleiophylla	3	1	3	Somalia	NA	1	0	0	0	NA	1	NA
Crotalaria_plowdenii	3	1	2	Ethiopia	13	1	0	0	0	1	1	NA
Crotalaria_podocarpa	2	1	2	Namibia	7	1	0	0	0	1	0	NA
Crotalaria_poissonii	7	1	2	Madagascar	7	1	1	0	NA	0	1	NA
Crotalaria_polhillii	3	1	2	Ethiopia	NA	1	0	0	0	NA	1	NA
Crotalaria_polyphylla	6	0	0	Mexico	NA	0	1	1	0	0	0	32
Crotalaria_prittwitzii	2	1	2	Tanzania	3	1	0	0	0	1	0	NA
Crotalaria_prolongata	8	1	2	Zambia	12	1	1	0	NA	1	1	NA
Crotalaria_prostrata	6	0	0	India	0	2	1	1	0	0	0	NA
Crotalaria_pseudodiloloensis	8	1	2	Angola	3	1	1	0	NA	1	1	NA
Crotalaria_pseudotenuirama	8	1	2	Tanzania	3	1	1	0	NA	1	1	NA
Crotalaria_pulchra	7	0	0	India	3	2	1	0	NA	NA	1	NA
Crotalaria_pumila	7	1	2	Argentina	NA	0	1	0	NA	0	1	32
Crotalaria_purdiana	7	1	2	Jamaica	NA	0	1	0	NA	1	1	NA
Crotalaria_purshii	6	0	0	USA	NA	0	1	1	0	0	0	32
Crotalaria_pusilla	6	0	0	India	3	2	1	1	0	0	0	NA
Crotalaria_pycnostachya	3	1	2	Yemen	13	2	0	0	0	1	1	NA
Crotalaria_quartiniana	2	1	2	Ethiopia	NA	1	0	0	0	1	0	NA
Crotalaria_quercetorum	6	0	0	Guatemala	NA	0	1	1	0	0	0	32
Crotalaria_quinquefolia	7	1	3	India	0	2	1	0	NA	NA	1	16
Crotalaria_ramosissima	7	0	0	India	3	2	1	0	NA	1	1	16
Crotalaria_recta	7	0	0	Tanzania	3	1	1	0	NA	1	1	NA
Crotalaria_reptans	2	1	2	Tanzania	NA	1	0	0	0	1	1	NA
Crotalaria_retusa	7	0	0	India	12	2	1	0	NA	0	1	16
Crotalaria_rhodesiae	2	1	2	Zimbabwe	NA	1	0	0	0	1	1	NA
Crotalaria_rogersii	3	1	2	Senegal	12	1	0	0	0	1	1	NA
Crotalaria_rubiginosa	NA	0	0	India	3	2	NA	NA	NA	0	NA	NA
Crotalaria_rufipila	2	1	2	Brazil	3	0	0	0	0	NA	0	NA
Crotalaria_rzedowskii	6	0	0	Mexico	NA	0	1	1	0	0	0	NA
Crotalaria_sagittalis	6	0	0	Bolivia	3	0	1	1	0	0	0	32
Crotalaria_saharae	3	1	3	Morocco	NA	1	0	0	0	NA	1	NA
Crotalaria_salicifolia	6	0	0	India	3	2	1	1	0	0	0	NA
Crotalaria_saltiana	3	1	2	Somalia	5	1	0	0	0	0	1	NA
Crotalaria_sandoorensis	7	0	0	India	NA	2	1	0	NA	1	1	NA
Crotalaria_scassellatii	7	1	2	Kenya	2	1	1	0	NA	1	1	NA
Crotalaria_semperflorens	7	0	0	India	0	2	1	0	NA	0	1	NA
Crotalaria_sericifolia	2	1	2	Namibia	7	1	0	0	0	NA	0	NA
Crotalaria_sessiliflora	6	0	0	Thailand	0	2	1	1	0	3	0	NA
Crotalaria_shanica	NA	0	0	India	NA	2	2	1	0	NA	1	1
Crotalaria_shirensis	4	0	0	South_Africa	NA	1	0	0	0	NA	1	NA
Crotalaria_smithiana	3	0	0	Australia	NA	3	0	0	0	NA	0	NA
Crotalaria_spartea	3	0	0	Zambia	NA	1	0	0	0	1	0	NA
Crotalaria_spartioides	4	1	1	Namibia	5	1	0	0	0	1	1	NA
Crotalaria_speciosa	6	0	0	NA	NA	2	1	1	0	0	0	NA
Crotalaria_spectabilis	7	0	0	India	12	2	1	0	NA	1	1	16
Crotalaria_sphaerocarpa	4	1	2	South_Africa	7	1	0	0	0	0	1	NA
Crotalaria_spinosa	7	1	2	Yemen	3	2	1	0	NA	1	1	NA
Crotalaria_steudneri	3	1	2	Namibia	7	1	0	0	0	1	1	NA
Crotalaria_stipitata	7	1	2	India	3	2	1	0	NA	NA	1	NA
Crotalaria_stipularia	6	0	0	Bolivia	3	0	1	1	0	1	0	32
Crotalaria_stolzii	2	2	1	Zimbabwe	NA	1	0	0	0	0	0	NA
Crotalaria_strigulosa	NA	2	1	Yemen	NA	NA	NA	NA	NA	NA	NA	NA
Crotalaria_subdecurrens	6	0	0	Brazil	3	0	1	1	0	NA	0	NA
Crotalaria_subperfoliata	7	0	0	India	3	2	1	0	NA	NA	1	NA
Crotalaria_tanety	3	1	2	Madagascar	NA	1	0	0	0	NA	1	NA
Crotalaria_teixeirae	7	1	2	Namibia	7	1	1	0	NA	1	1	NA
Crotalaria_tenuipedicellata	8	1	2	Zambia	NA	1	1	0	NA	1	0	NA
Crotalaria_tetragona	3	0	0	Jamaica	12	0	0	0	0	1	1	16
Crotalaria_thebaica	6	0	0	Lybia	5	1	1	1	0	1	0	NA
Crotalaria_trichotoma	3	1	2	USA	3	0	0	0	0	NA	1	NA
Crotalaria_trifoliastrum	8	1	2	India	NA	2	1	0	NA	0	1	NA
Crotalaria_trifoliolata	3	1	2	Ethiopia	3	1	0	0	0	NA	1	NA
Crotalaria_triquetra	6	0	0	India	5	2	1	1	0	0	0	NA
Crotalaria_tweediana	6	0	0	Brazil	8	0	1	1	0	0	0	54
Crotalaria_ulbrichiana	1	1	2	Namibia	7	1	0	0	NA	0	1	NA
Crotalaria_uliginosa	6	0	0	India	NA	2	1	1	0	NA	0	NA
Crotalaria_uncinella	3	1	2	Madagascar	3	1	0	0	0	0	1	NA
Crotalaria_unifoliolata	2	1	1	Brazil	3	0	0	0	0	NA	0	NA
Crotalaria_vanmeelii	4	0	0	Tanzania	12	1	0	0	0	1	1	NA
Crotalaria_varicosa	2	1	2	Tanzania	NA	1	0	0	0	0	0	NA
Crotalaria_variegata	2	1	2	Zimbabwe	12	1	0	0	0	3	0	NA
Crotalaria_vasculosa	3	1	2	South_Africa	3	1	0	0	0	1	1	NA
Crotalaria_velutina	6	0	0	Brazil	3	0	1	1	0	0	0	32
Crotalaria_verrucosa	7	0	0	India	3	2	1	0	NA	1	1	16
Crotalaria_vespertilio	6	0	0	Brazil	3	0	1	1	0	NA	0	32
Crotalaria_virgulata	7	1	2	South_Africa	3	1	1	0	NA	1	1	16
Crotalaria_virgultatis	4	1	3	Namibia	NA	1	0	0	0	NA	1	NA
Crotalaria_vitellina	2	1	2	Brazil	8	0	0	0	0	NA	0	NA
Crotalaria_walkeri	7	0	0	India	NA	2	1	0	NA	1	1	NA
Crotalaria_wightiana	6	0	0	India	NA	2	1	1	0	NA	0	NA
Crotalaria_xanthoclada	2	1	2	Madagascar	13	1	0	0	0	1	0	NA
Crotalaria_yunnanensis	6	0	0	China	13	2	1	1	0	NA	0	NA
Cyclolobium_brasiliense	NA	1	1	NA	3	0	NA	NA	NA	NA	NA	NA
Cytisus_scoparius	NA	1	2	NA	9	NA	NA	NA	NA	NA	NA	NA
Dichilus_lebeckioides	NA	1	2	NA	6	NA	NA	NA	NA	NA	NA	NA
Diplotropis_martiusii	NA	1	3	NA	0	NA	NA	NA	NA	NA	NA	NA
Euchlora_hirsuta	NA	0	0	South_Africa	3	1	NA	NA	NA	NA	NA	NA
Ezoloba_macrocarpa	NA	1	2	South_Africa	6	1	NA	NA	NA	NA	NA	NA
Harpalyce_brasiliana	NA	1	3	NA	NA	0	NA	NA	NA	NA	NA	NA
Hovea_elliptica	NA	0	0	NA	NA	3	NA	NA	NA	NA	NA	NA
Lamprolobium_fruticosum	NA	1	3	NA	NA	2	NA	NA	NA	NA	NA	NA
Lebeckia_brevicarpa	NA	0	0	South_Africa	NA	1	NA	NA	NA	NA	NA	NA
Lebeckia_leipoldtiana	NA	0	0	South_Africa	NA	1	NA	NA	NA	NA	NA	NA
Lebeckia_meyeriana	NA	0	0	South_Africa	NA	1	NA	NA	NA	NA	NA	NA
Lebeckia_sepiaria	NA	0	0	South_Africa	6	1	NA	NA	NA	NA	NA	NA
Leobordea_corymbosa	NA	1	2	Angola	13	1	NA	NA	NA	NA	NA	NA
Leobordea_digitata	NA	1	3	South_Africa	3	1	NA	NA	NA	NA	NA	NA
Leobordea_longicephala	NA	1	2	South_Africa	NA	1	NA	NA	NA	NA	NA	NA
Leobordea_lotoidea	NA	1	2	South_Africa	NA	1	NA	NA	NA	NA	NA	NA
Listia_heterophylla	NA	1	2	Namibia	7	1	NA	NA	NA	NA	NA	NA
Lotononis_alpina	NA	1	2	South_Africa	NA	1	NA	NA	NA	NA	NA	NA
Lotononis_gracilis	NA	1	2	South_Africa	9	1	NA	NA	NA	NA	NA	NA
Lotononis_involucrata	NA	1	2	Namibia	NA	1	NA	NA	NA	NA	NA	NA
Lotononis_leptoloba	NA	1	2	South_Africa	NA	1	NA	NA	NA	NA	NA	NA
Lotononis_prostrata	NA	1	2	South_Africa	NA	1	NA	NA	NA	NA	NA	NA
Lotononis_stricta	NA	1	2	South_Africa	NA	1	NA	NA	NA	NA	NA	NA
Lotononis_tenella	NA	1	2	South_Africa	NA	1	NA	NA	NA	NA	NA	NA
Lotononis_trichopoda	NA	1	2	South_Africa	9	1	NA	NA	NA	NA	NA	NA
Lupinus_albus	NA	1	3	NA	6	NA	NA	NA	NA	NA	NA	NA
Pearsonia_sessilifolia	NA	1	2	NA	12	1	NA	NA	NA	NA	NA	NA
Piptanthus_nepalensis	NA	1	2	NA	NA	NA	NA	NA	NA	NA	NA	NA
Podalyria_buxifolia	NA	1	2	South_Africa	NA	1	NA	NA	NA	NA	NA	NA
Poecilanthe_falcata	NA	1	2	Brazil	8	0	NA	NA	NA	NA	NA	NA
Polhillia_pallens	NA	1	3	South_Africa	6	1	NA	NA	NA	NA	NA	NA
Rafnia_amplexicualis	NA	0	0	South_Africa	NA	1	NA	NA	NA	NA	NA	NA
Rafnia_capensis	NA	0	0	South_Africa	6	1	NA	NA	NA	NA	NA	NA
Rafnia_ovata	NA	0	0	South_Africa	NA	1	NA	NA	NA	NA	NA	NA
Robynsiophyton_vanderystii	NA	1	2	South_Africa	12	1	NA	NA	NA	NA	NA	NA
Rothia_indica	NA	1	2	India	NA	2	NA	NA	NA	NA	NA	NA
Sophora_tomentosa	NA	1	3	NA	8	NA	NA	NA	NA	NA	NA	NA
Templetonia_retusa	NA	0	0	NA	NA	3	NA	NA	NA	NA	NA	NA
Wiborgia_mucronata	NA	1	2	South_Africa	6	1	NA	NA	NA	NA	NA	NA
Wiborgia_obcordata	NA	1	2	South_Africa	NA	1	NA	NA	NA	NA	NA	NA
Wiborgia_sericea	NA	1	2	South_Africa	NA	1	NA	NA	NA	NA	NA	NA
Wiborgiella_leipoldtiana	NA	1	2	South_Africa	6	1	NA	NA	NA	NA	NA	NA

## Sheet: old_coding wrong
name	section	leaf	origin	koeppen	region	keel	calyx	style	color	calyx	length
Aspalathus_chenopoda	NA	2	South_Africa	9	1	NA	NA	NA	NA	NA	NA			coding of SGA partially wrong!! Redo/confirm!
Aspalathus_fusca	NA	2	South_Africa	NA	1	NA	NA	NA	NA	NA	NA
Aspalathus_nivea	NA	2	South_Africa	NA	1	NA	NA	NA	NA	NA	NA
Baptisia_australis	NA	NA	USA	8	0	NA	NA	NA	NA	NA	NA
Bolusanthus_speciosus	NA	NA	Zambia	NA	1	NA	NA	NA	NA	NA	NA
Bolusia_amboensis	NA	2	Namibia	7	1	NA	NA	NA	NA	NA	NA
Bolusia_capensis	NA	2	South_Africa	NA	1	NA	NA	NA	NA	NA	NA
Bowdichia_virgilioides	NA	NA	Paraguay	3	0	NA	NA	NA	NA	NA	NA
Brongniartia_alamosana	NA	NA	Mexico	9	0	NA	NA	NA	NA	NA	NA
Calobota_cytisoides	NA	NA	South_Africa	12	1	NA	NA	NA	NA	NA	NA
Crotalaria_abbreviata	3	2	Zimbabwe	3	1	0	0	0	1	0	1
Crotalaria_acicularis	6	0	India	1	2	1	1	0	NA	1	0
Crotalaria_aculeata	7	2	Madagascar	3	1	1	0	NA	1	0	1
Crotalaria_adamsonii	2	0	Congo	3	1	0	0	0	1	0	0
Crotalaria_adenocarpoides	8	2	Uganda	3	1	1	0	NA	1	0	1
Crotalaria_adolfi	2	2	Tanzania	13	1	0	0	0	NA	0	0
Crotalaria_aegyptiaca	6	0	Israel	5	2	1	1	0	1	1	0
Crotalaria_agatiflora	2	1	India	9	2	0	0	0	0	0	0
Crotalaria_alata	6	0	Thailand	0	2	1	1	0	0	1	0
Crotalaria_albicaulis	3	2	Ethiopia	7	1	0	0	0	3	0	1
Crotalaria_albida	6	0	India	0	2	1	1	0	0	1	0
Crotalaria_alexandri	8	2	Tanzania	3	1	1	0	NA	1	0	1
Crotalaria_allophylla	NA	2	Somalia	NA	1	NA	NA	NA	NA	NA	NA
Crotalaria_amoena	2	2	Tanzania	3	1	0	0	0	1	0	0
Crotalaria_angulata	6	0	India	0	2	1	1	0	NA	1	0
Crotalaria_ankaratrana	2	2	Madagascar	13	1	0	0	0	0	0	0
Crotalaria_annua	8	2	Tanzania	12	1	1	0	NA	1	0	1
Crotalaria_anomala	3	2	Madagascar	7	1	0	0	0	1	0	1
Crotalaria_anthyllopsis	3	1	Tanzania	3	1	0	0	0	1	0	1
Crotalaria_arenaria	6	0	Niger	5	1	1	1	0	1	1	0
Crotalaria_argenteotomentosa	8	2	Congo	12	1	1	0	NA	1	0	1
Crotalaria_argyraea	3	2	Namibia	5	1	0	0	0	0	0	1
Crotalaria_argyrolobioides	8	2	Malawi	3	1	1	0	NA	1	0	1
Crotalaria_aridicola	8	2	Australia	7	3	1	0	NA	NA	0	1
Crotalaria_arushae	3	2	Tanzania	13	1	0	0	0	0	0	1
Crotalaria_aurea	7	2	Namibia	5	1	1	0	NA	0	0	1
Crotalaria_axillaris	7	2	NA	NA	NA	1	0	NA	NA	0	1
Crotalaria_axillifloroides	8	2	Zimbabwe	12	1	1	0	NA	0	0	1
Crotalaria_bahiaensis	2	2	Brazil	7	0	0	0	0	0	0	0
Crotalaria_balansae	6	0	Brazil	8	0	1	1	0	0	1	0
Crotalaria_ballyi	5	2	Kenya	7	1	1	1	1	0	1	0
Crotalaria_barnabassii	1	2	Botswana	7	1	0	0	NA	1	0	1
Crotalaria_becquetii	1	2	Tanzania	13	1	0	0	NA	1	0	1
Crotalaria_beddomeana	7	0	India	3	2	1	0	NA	NA	0	1
Crotalaria_benadirensis	3	2	Kenya	7	1	0	0	0	1	0	1
Crotalaria_bequaertii	8	2	Tanzania	12	1	1	0	NA	1	0	1
Crotalaria_berteroana	NA	0	India	NA	2	NA	NA	NA	NA	NA	NA
Crotalaria_bifaria	6	0	India	1	2	1	1	0	0	1	0
Crotalaria_boehmii	3	0	Tanzania	3	1	0	0	0	1	0	1
Crotalaria_bogdaniana	3	2	Ethiopia	3	1	0	0	0	1	0	1
Crotalaria_bongensis	4	1	Tanzania	3	1	0	0	0	1	0	1
Crotalaria_boranica	4	2	Somalia	5	1	0	0	0	1	0	1
Crotalaria_bosseri	1	2	Madagascar	8	1	0	0	NA	1	0	1
Crotalaria_bracteata	NA	2	Thailand	3	2	NA	NA	NA	0	NA	NA
Crotalaria_brevidens	3	2	Kenya	3	1	0	0	0	1	0	1
Crotalaria_breviflora	6	0	Brazil	8	0	1	1	0	0	1	0
Crotalaria_brevipedunculata	NA	0	Mexico	NA	0	NA	NA	NA	NA	NA	NA
Crotalaria_bupleurifolia	NA	0	Mexico	NA	0	NA	NA	NA	1	NA	NA
Crotalaria_burhia	6	0	Iran	5	2	1	1	0	1	1	0
Crotalaria_burkeana	2	2	South_Africa	7	1	0	0	0	2	0	0
Crotalaria_burttii	3	2	Tanzania	3	1	0	0	0	1	0	1
Crotalaria_cajanifolia	NA	2	CostaRica	NA	0	NA	NA	NA	NA	NA	NA
Crotalaria_callensii	2	2	Congo	3	1	0	0	0	0	0	0
Crotalaria_calycina	6	0	Tanzania	0	1	1	1	0	0	1	0
Crotalaria_camptosepala	NA	2	Tanzania	NA	1	NA	NA	NA	NA	NA	NA
Crotalaria_capensis	1	2	South_Africa	8	1	0	0	NA	1	0	1
Crotalaria_capillipes	2	2	Tanzania	7	1	0	0	0	0	0	0
Crotalaria_caudata	2	2	Tanzania	12	1	0	0	0	1	0	0
Crotalaria_cephalotes	8	2	Tanzania	3	1	1	0	NA	1	0	1
Crotalaria_chinensis	6	0	Thailand	0	2	1	1	0	0	1	0
Crotalaria_chirindae	3	2	Tanzania	3	1	0	0	0	1	0	1
Crotalaria_chrysochlora	3	2	Tanzania	3	1	0	0	0	1	0	1
Crotalaria_cistoides	2	2	Tanzania	7	1	0	0	0	NA	0	0
Crotalaria_clarkei	6	0	India	3	2	1	1	0	NA	1	0
Crotalaria_cleomifolia	3	3	Zambia	3	1	0	0	0	1	0	1
Crotalaria_colorata	7	2	Namibia	5	1	1	0	NA	0	0	1
Crotalaria_comanestiana	3	3	Ethiopia	7	1	0	0	0	1	0	1
Crotalaria_cornu_ammonis	2	2	Madagascar	NA	1	0	0	0	NA	0	0
Crotalaria_coursii	3	2	Madagascar	8	1	0	0	0	0	0	1
Crotalaria_craspedocarpa	3	2	Madagascar	9	1	0	0	0	0	0	1
Crotalaria_crispata	6	0	Australia	3	3	1	1	0	1	1	0
Crotalaria_cunninghamii	7	1	Australia	7	3	1	0	NA	1	0	1
Crotalaria_cuspidata	8	2	Tanzania	3	1	1	0	NA	1	0	1
Crotalaria_cylindrica	3	2	Ethiopia	7	1	0	0	0	1	0	1
Crotalaria_cylindrostachys	3	1	Tanzania	NA	1	0	0	0	NA	0	1
Crotalaria_cytisoides	3	2	India	NA	2	0	0	0	NA	0	1
Crotalaria_damarensis	2	2	South_Africa	7	1	0	0	0	0	0	0
Crotalaria_decaryana	3	2	Madagascar	1	1	0	0	0	1	0	1
Crotalaria_dedzana	7	2	Malawi	12	1	1	0	NA	1	0	1
Crotalaria_deserticola	7	2	Tanzania	3	1	1	0	NA	1	0	1
Crotalaria_dewildemaniana	3	2	Burundi	3	1	0	0	0	1	0	1
Crotalaria_dinteri	7	2	Namibia	5	1	1	0	NA	1	0	1
Crotalaria_diosmifolia	2	2	Madagascar	13	1	0	0	0	0	0	0
Crotalaria_dissitiflora	3	2	Australia	7	3	0	0	0	0	0	1
Crotalaria_distans	7	2	South_Africa	7	1	1	0	NA	1	0	1
Crotalaria_distantiflora	3	2	Ethiopia	3	1	0	0	0	1	0	1
Crotalaria_doidgeae	1	2	South_Africa	7	1	0	0	NA	0	0	1
Crotalaria_dubia	6	0	India	12	2	1	1	0	NA	1	0
Crotalaria_duboisii	8	2	Tanzania	12	1	1	0	NA	1	0	1
Crotalaria_dumosa	3	2	Ethiopia	5	1	0	0	0	1	0	1
Crotalaria_dura	2	2	South_Africa	3	1	0	0	0	0	0	0
Crotalaria_emarginata	3	2	Tanzania	2	1	0	0	0	1	0	1
Crotalaria_ephemera	8	2	Tanzania	12	1	1	0	NA	1	0	1
Crotalaria_epunctata	6	0	India	3	2	1	1	0	NA	1	0
Crotalaria_eremaea	7	2	Australia	NA	3	1	0	NA	NA	0	1
Crotalaria_eremicola	7	2	Namibia	5	1	1	0	NA	0	0	1
Crotalaria_evolvuloides	6	0	India	1	2	1	1	0	0	1	0
Crotalaria_excisa	7	2	South_Africa	9	1	1	0	NA	0	0	1
Crotalaria_eximia	8	2	Tanzania	3	1	1	0	NA	1	0	1
Crotalaria_fascicularis	7	2	Ethiopia	3	1	1	0	NA	1	0	1
Crotalaria_ferruginea	6	0	Pap_NGuin	0	3	1	1	0	0	1	0
Crotalaria_fiherenensis	1	2	Madagascar	3	1	0	0	NA	1	0	1
Crotalaria_filicaulis	8	2	Tanzania	12	1	1	0	NA	1	0	1
Crotalaria_filifolia	NA	2	Mexico	NA	0	NA	NA	NA	NA	NA	NA
Crotalaria_filiformis	NA	0	Thailand	3	2	NA	NA	NA	NA	NA	NA
Crotalaria_filipes	6	0	India	3	2	1	1	0	NA	1	0
Crotalaria_flavicarinata	4	2	Namibia	7	1	0	0	0	2	0	1
Crotalaria_flavicoma	6	0	Brazil	3	0	1	1	0	0	1	0
Crotalaria_friesii	7	2	Zimbabwe	12	1	1	0	NA	1	0	1
Crotalaria_fysonii	6	0	India	3	2	1	1	0	NA	1	0
Crotalaria_gamwelliae	8	2	Tanzania	12	1	1	0	NA	1	0	1
Crotalaria_gazensis	2	2	Mozambique	NA	1	0	0	0	NA	0	0
Crotalaria_gillettii	4	2	Ethiopia	3	1	0	0	0	1	0	1
Crotalaria_glauca	2	0	Tanzania	3	1	0	0	0	1	0	0
Crotalaria_globifera	7	2	South_Africa	9	1	1	0	NA	0	0	1
Crotalaria_goetzei	2	2	Malawi	12	1	0	0	0	1	0	0
Crotalaria_goiasensis	6	0	Brazil	3	0	1	1	0	0	1	0
Crotalaria_goodiiformis	2	2	Mozambique	3	1	0	0	0	0	0	0
Crotalaria_goreensis	2	2	India	3	2	0	0	0	1	0	0
Crotalaria_grahamiana	7	3	India	3	2	1	0	NA	0	0	1
Crotalaria_graminicola	8	2	Tanzania	3	1	1	0	NA	1	0	1
Crotalaria_grandiflora	6	0	Brazil	3	0	1	1	0	0	1	0
Crotalaria_greenwayi	7	2	Tanzania	3	1	1	0	NA	1	0	1
Crotalaria_grevei	1	2	Madagascar	3	1	0	0	NA	1	0	1
Crotalaria_griquensis	7	2	South_Africa	7	1	1	0	NA	0	0	1
Crotalaria_harleyi	2	2	Brazil	3	0	0	0	0	NA	0	0
Crotalaria_hebecarpa	6	0	India	3	2	1	1	0	NA	1	0
Crotalaria_heidmannii	4	2	Namibia	5	1	0	0	0	1	0	1
Crotalaria_hemsleyi	3	2	Tanzania	3	1	0	0	0	1	0	1
Crotalaria_heyneana	7	0	India	3	2	1	0	NA	NA	0	1
Crotalaria_hilariana	6	0	Brazil	8	0	1	1	0	0	1	0
Crotalaria_hirsuta	6	0	India	9	2	1	1	0	0	1	0
Crotalaria_hirta	6	0	India	7	2	1	1	0	NA	1	0
Crotalaria_holosericea	2	2	Brazil	2	0	0	0	0	0	0	0
Crotalaria_humbertiana	7	2	Madagascar	7	1	1	0	NA	1	0	1
Crotalaria_humifusa	6	0	India	0	2	1	1	0	0	1	0
Crotalaria_humilis	7	2	South_Africa	5	1	1	0	NA	0	0	1
Crotalaria_hyssopifolia	8	2	Tanzania	3	1	1	0	NA	1	0	1
Crotalaria_impressa	3	2	Eritrea	5	1	0	0	0	1	0	1
Crotalaria_incana	2	2	Brazil	3	0	0	0	0	1	0	0
Crotalaria_incrassifolia	7	2	Somalia	5	1	1	0	NA	0	0	1
Crotalaria_inopinata	3	2	Tanzania	3	1	0	0	0	1	0	1
Crotalaria_involutifolia	3	0	Tanzania	12	1	0	0	0	1	0	1
Crotalaria_iringana	3	1	Tanzania	3	1	0	0	0	1	0	1
Crotalaria_juncea	6	0	India	1	2	1	1	0	0	1	0
Crotalaria_karagwensis	7	0	Ethiopia	3	1	1	0	NA	1	0	1
Crotalaria_keniensis	7	2	Kenya	3	1	1	0	NA	1	0	1
Crotalaria_kipandensis	8	1	Tanzania	12	1	1	0	NA	1	0	1
Crotalaria_kirkii	3	2	Tanzania	3	1	0	0	0	1	0	1
Crotalaria_kurtii	7	2	Namibia	7	1	1	0	NA	0	0	1
Crotalaria_kurzii	NA	0	Thailand	12	2	NA	NA	NA	0	NA	NA
Crotalaria_laburnifolia	1	2	Ethiopia	3	1	0	0	NA	1	0	1
Crotalaria_laburnoides	7	2	Tanzania	3	1	1	0	NA	1	0	1
Crotalaria_lachnocarpoides	2	2	Malawi	3	1	0	0	0	1	0	0
Crotalaria_lachnophora	2	2	Mozambique	3	1	0	0	0	1	0	0
Crotalaria_laeta	2	2	Brazil	3	0	0	0	0	NA	0	0
Crotalaria_lanceolata	3	2	South_Africa	3	1	0	0	0	1	0	1
Crotalaria_lasiocarpa	2	2	Tanzania	3	1	0	0	0	1	0	0
Crotalaria_lathyroides	3	2	Guinea_Bissau	3	1	0	0	0	1	0	1
Crotalaria_laxiflora	8	2	Zambia	3	1	1	0	NA	1	0	1
Crotalaria_leandriana	1	2	Madagascar	9	1	0	0	NA	1	0	1
Crotalaria_lebeckioides	1	2	South_Africa	6	1	0	0	NA	0	0	1
Crotalaria_lebrunii	1	2	Uganda	3	1	0	0	NA	1	0	1
Crotalaria_linearifoliolata	5	2	Somalia	5	1	1	1	1	1	1	0
Crotalaria_longidens	1	2	South_Africa	7	1	0	0	NA	0	0	1
Crotalaria_longipes	7	0	India	3	2	1	0	NA	NA	0	1
Crotalaria_longirostrata	7	2	Guatemala	NA	0	1	0	NA	NA	0	1
Crotalaria_lotifolia	NA	2	Puerto_Rico	NA	0	NA	NA	NA	NA	NA	NA
Crotalaria_lotiformis	3	2	Kenya	13	1	0	0	0	1	0	1
Crotalaria_lotoides	2	2	South_Africa	7	1	0	0	0	1	0	0
Crotalaria_lukwangulensis	7	2	Tanzania	3	1	1	0	NA	1	0	1
Crotalaria_lunulata	NA	0	India	3	2	NA	NA	NA	NA	NA	NA
Crotalaria_luondeensis	8	2	Tanzania	NA	1	1	0	NA	NA	0	1
Crotalaria_lutescens	7	0	India	3	2	1	0	NA	1	0	1
Crotalaria_macrocarpa	7	2	South_Africa	8	1	1	0	NA	1	0	1
Crotalaria_madurensis	7	0	India	3	2	1	0	NA	NA	0	1
Crotalaria_magaliesbergensis	7	2	South_Africa	NA	1	1	0	NA	NA	0	1
Crotalaria_mahafalensis	7	2	Madagascar	7	1	1	0	NA	1	0	1
Crotalaria_malindiensis	3	2	Somalia	2	1	0	0	0	1	0	1
Crotalaria_martiana	6	0	Brazil	3	0	1	1	0	NA	1	0
Crotalaria_massaiensis	3	2	Kenya	2	1	0	0	0	1	0	1
Crotalaria_mauensis	2	2	Kenya	9	1	0	0	0	0	0	0
Crotalaria_medicaginea	7	2	Thailand	0	2	1	0	NA	0	0	1
Crotalaria_melanocalyx	8	2	Tanzania	13	1	1	0	NA	1	0	1
Crotalaria_mesopontica	3	2	Uganda	3	1	0	0	0	1	0	1
Crotalaria_meyerana	7	2	Namibia	4	1	1	0	NA	1	0	1
Crotalaria_micans	2	2	Brazil	8	0	0	0	0	0	0	0
Crotalaria_microcarpa	4	2	Tanzania	3	1	0	0	0	1	0	1
Crotalaria_microphylla	4	2	Somalia	5	1	0	0	0	1	0	1
Crotalaria_microthamnus	8	2	Tanzania	3	1	1	0	NA	1	0	1
Crotalaria_mildbraedii	7	2	Tanzania	9	1	1	0	NA	0	0	1
Crotalaria_miottoae	2	2	Brazil	8	0	0	0	0	NA	0	0
Crotalaria_miranda	7	0	Tanzania	3	1	1	0	NA	1	0	1
Crotalaria_mitchellii	3	0	Australia	NA	3	0	0	0	NA	0	1
Crotalaria_mollicula	NA	2	Mexico	NA	0	NA	NA	NA	NA	NA	NA
Crotalaria_montana	6	0	Australia	3	3	1	1	0	1	1	0
Crotalaria_monteiroi	1	2	South_Africa	3	1	0	0	NA	1	0	1
Crotalaria_mudugensis	NA	2	Somalia	3	1	NA	NA	NA	NA	NA	NA
Crotalaria_muenzneri	3	2	Tanzania	0	1	0	0	0	1	0	1
Crotalaria_multiflora	6	0	Sri_Lanka	NA	2	1	1	0	0	1	0
Crotalaria_mysorensis	6	0	India	NA	2	1	1	0	0	1	0
Crotalaria_nallamalayana	NA	0	India	NA	2	NA	NA	NA	NA	NA	NA
Crotalaria_nana	6	0	India	3	2	1	1	0	NA	1	0
Crotalaria_natalitia	2	2	South_Africa	3	1	0	0	0	1	0	0
Crotalaria_nayaritensis	NA	0	Mexico	NA	0	NA	NA	NA	NA	NA	NA
Crotalaria_nigricans	2	2	Tanzania	3	1	0	0	0	1	0	0
Crotalaria_nitens	6	0	Colombia	0	0	1	1	0	NA	1	0
Crotalaria_notonii	NA	2	India	3	2	NA	NA	NA	0	NA	NA
Crotalaria_novae_hollandiae	7	1	Australia	7	3	1	0	NA	1	0	1
Crotalaria_obscura	2	2	South_Africa	9	1	0	0	0	1	0	0
Crotalaria_obtecta	6	0	India	3	2	1	1	0	NA	1	0
Crotalaria_ochroleuca	3	2	Brazil	3	0	0	0	0	1	0	1
Crotalaria_oligosperma	7	2	Somalia	5	1	1	0	NA	1	0	1
Crotalaria_ononoides	2	2	Tanzania	3	1	0	0	0	1	0	0
Crotalaria_oocarpa	7	2	Tanzania	3	1	1	0	NA	1	0	1
Crotalaria_orientalis	4	1	South_Africa	7	1	0	0	0	1	0	1
Crotalaria_orixensis	6	0	Ethiopia	7	1	1	1	0	0	1	0
Crotalaria_orthoclada	2	2	Tanzania	3	1	0	0	0	1	0	0
Crotalaria_otoptera	6	0	Brazil	3	0	1	1	0	NA	1	0
Crotalaria_pallida	3	2	Australia	3	3	0	0	0	1	0	1
Crotalaria_pallidicaulis	1	2	Zimbabwe	12	1	0	0	NA	1	0	1
Crotalaria_parvula	8	2	Tanzania	12	1	1	0	NA	1	0	1
Crotalaria_passerinoides	8	0	Tanzania	3	1	1	0	NA	1	0	1
Crotalaria_paulina	6	0	Brazil	8	0	1	1	0	NA	1	0
Crotalaria_perrieri	2	2	Madagascar	9	1	0	0	0	0	0	0
Crotalaria_persica	3	2	Iran	5	2	0	0	0	1	0	1
Crotalaria_phylloloba	2	2	Tanzania	3	1	0	0	0	0	0	0
Crotalaria_pilosa	6	0	Brazil	3	0	1	1	0	NA	1	0
Crotalaria_pilosiflora	7	2	Malawi	12	1	1	0	NA	0	0	1
Crotalaria_pisicarpa	2	2	Namibia	7	1	0	0	0	1	0	0
Crotalaria_pleiophylla	3	3	Somalia	NA	1	0	0	0	NA	0	1
Crotalaria_plowdenii	3	2	Ethiopia	13	1	0	0	0	1	0	1
Crotalaria_podocarpa	2	2	Namibia	7	1	0	0	0	1	0	0
Crotalaria_poissonii	7	2	Madagascar	7	1	1	0	NA	0	0	1
Crotalaria_polhillii	NA	2	Ethiopia	NA	1	NA	NA	NA	NA	NA	NA
Crotalaria_prittwitzii	2	2	Tanzania	3	1	0	0	0	1	0	0
Crotalaria_prolongata	8	2	Zambia	12	1	1	0	NA	1	0	1
Crotalaria_prostrata	6	0	India	0	2	1	1	0	0	1	0
Crotalaria_pseudodiloloensis	8	2	Angola	3	1	1	0	NA	1	0	1
Crotalaria_pseudotenuirama	8	2	Tanzania	3	1	1	0	NA	1	0	1
Crotalaria_pulchra	NA	0	India	3	2	NA	NA	NA	NA	NA	NA
Crotalaria_pumila	NA	2	Argentina	NA	0	NA	NA	NA	NA	NA	NA
Crotalaria_purdiana	NA	2	Jamaica	NA	0	NA	NA	NA	NA	NA	NA
Crotalaria_purshii	NA	0	USA	NA	0	NA	NA	NA	NA	NA	NA
Crotalaria_pusilla	6	0	India	3	2	1	1	0	0	1	0
Crotalaria_pycnostachya	3	2	Yemen	13	2	0	0	0	1	0	1
Crotalaria_quercetorum	NA	0	Guatemala	NA	0	NA	NA	NA	NA	NA	NA
Crotalaria_quinquefolia	7	3	India	0	2	1	0	NA	NA	0	1
Crotalaria_ramosissima	NA	0	India	3	2	NA	NA	NA	1	NA	NA
Crotalaria_recta	7	0	Tanzania	3	1	1	0	NA	1	0	1
Crotalaria_retusa	7	0	India	12	2	1	0	NA	0	0	1
Crotalaria_rogersii	3	2	Senegal	12	1	0	0	0	1	0	1
Crotalaria_rubiginosa	NA	0	India	3	2	NA	NA	NA	0	NA	NA
Crotalaria_rufipila	2	2	Brazil	3	0	0	0	0	NA	0	0
Crotalaria_rzedowskii	NA	0	Mexico	NA	0	NA	NA	NA	NA	NA	NA
Crotalaria_sagittalis	6	0	Bolivia	3	0	1	1	0	NA	1	0
Crotalaria_saharae	3	3	Morocco	NA	1	0	0	0	NA	0	1
Crotalaria_salicifolia	6	0	India	3	2	1	1	0	0	1	0
Crotalaria_saltiana	3	2	Somalia	5	1	0	0	0	0	0	1
Crotalaria_scassellatii	7	2	Kenya	2	1	1	0	NA	1	0	1
Crotalaria_semperflorens	7	0	India	0	2	1	0	NA	0	0	1
Crotalaria_sericifolia	2	2	Namibia	7	1	0	0	0	NA	0	0
Crotalaria_sessiliflora	6	0	Thailand	0	2	1	1	0	3	1	0
Crotalaria_shirensis	4	0	South_Africa	NA	1	0	0	0	NA	0	1
Crotalaria_smithiana	3	0	Australia	NA	3	0	0	0	NA	0	1
Crotalaria_spartioides	4	1	Namibia	5	1	0	0	0	1	0	1
Crotalaria_spectabilis	7	0	India	12	2	1	0	NA	1	0	1
Crotalaria_sphaerocarpa	4	2	South_Africa	7	1	0	0	0	0	0	1
Crotalaria_spinosa	7	2	Yemen	3	2	1	0	NA	1	0	1
Crotalaria_steudneri	3	2	Namibia	7	1	0	0	0	1	0	1
Crotalaria_stipitata	7	2	India	3	2	1	0	NA	NA	0	1
Crotalaria_stipularia	6	0	Bolivia	3	0	1	1	0	NA	1	0
Crotalaria_subdecurrens	6	0	Brazil	3	0	1	1	0	NA	1	0
Crotalaria_subperfoliata	7	0	India	3	2	1	0	NA	NA	0	1
Crotalaria_tanety	NA	2	Madagascar	NA	1	NA	NA	NA	NA	NA	NA
Crotalaria_teixeirae	7	2	Namibia	7	1	1	0	NA	1	0	1
Crotalaria_tetragona	3	0	Jamaica	12	0	0	0	0	1	0	1
Crotalaria_thebaica	6	0	Lybia	5	1	1	1	0	1	1	0
Crotalaria_trichotoma	NA	2	USA	3	0	NA	NA	NA	NA	NA	NA
Crotalaria_trifoliolata	3	2	Ethiopia	3	1	0	0	0	NA	0	1
Crotalaria_triquetra	NA	0	India	0	2	NA	NA	NA	0	NA	NA
Crotalaria_tweediana	6	0	Brazil	8	0	1	1	0	NA	1	0
Crotalaria_ulbrichiana	1	2	Namibia	7	1	0	0	NA	0	0	1
Crotalaria_uncinella	3	2	Madagascar	3	1	0	0	0	0	0	1
Crotalaria_unifoliolata	2	1	Brazil	3	0	0	0	0	NA	0	0
Crotalaria_vanmeelii	4	0	Tanzania	12	1	0	0	0	1	0	1
Crotalaria_variegata	2	2	Zimbabwe	12	1	0	0	0	3	0	0
Crotalaria_vasculosa	3	2	South_Africa	3	1	0	0	0	1	0	1
Crotalaria_velutina	6	0	Brazil	3	0	1	1	0	NA	1	0
Crotalaria_verrucosa	NA	0	India	3	2	NA	NA	NA	1	NA	NA
Crotalaria_vespertilio	6	0	Brazil	3	0	1	1	0	NA	1	0
Crotalaria_virgulata	7	2	South_Africa	3	1	1	0	NA	1	0	1
Crotalaria_virgultatis	4	3	Namibia	NA	1	0	0	0	NA	0	1
Crotalaria_vitellina	2	2	Brazil	8	0	0	0	0	NA	0	0
Crotalaria_walkeri	NA	0	India	NA	2	NA	NA	NA	NA	NA	NA
Crotalaria_wightiana	6	0	India	NA	2	1	1	0	NA	1	0
Crotalaria_xanthoclada	2	2	Madagascar	13	1	0	0	0	1	0	0
Crotalaria_yunnanensis	NA	0	China	13	2	NA	NA	NA	0	NA	NA
Cyclolobium_brasiliense	NA	1	NA	3	NA	NA	NA	NA	NA	NA	NA
Cytisus_scoparius	NA	2	NA	9	NA	NA	NA	NA	NA	NA	NA
Dichilus_lebeckioides	NA	2	NA	6	NA	NA	NA	NA	NA	NA	NA
Diplotropis_martiusii	NA	3	NA	0	NA	NA	NA	NA	NA	NA	NA
Euchlora_hirsuta	NA	0	South_Africa	3	1	NA	NA	NA	NA	NA	NA
Ezoloba_macrocarpa	NA	2	South_Africa	6	1	NA	NA	NA	NA	NA	NA
Guianodendron_praeclarum	NA	NA	NA	NA	NA	NA	NA	NA	NA	NA	NA
Harpalyce_brasiliana	NA	NA	NA	NA	NA	NA	NA	NA	NA	NA	NA
Lebeckia_brevicarpa	NA	0	South_Africa	NA	1	NA	NA	NA	NA	NA	NA
Lebeckia_meyeriana	NA	0	South_Africa	NA	1	NA	NA	NA	NA	NA	NA
Lebeckia_sepiaria	NA	0	South_Africa	6	1	NA	NA	NA	NA	NA	NA
Leobordea_corymbosa	NA	2	Angola	13	1	NA	NA	NA	NA	NA	NA
Leobordea_digitata	NA	3	South_Africa	3	1	NA	NA	NA	NA	NA	NA
Leobordea_longicephala	NA	2	South_Africa	NA	1	NA	NA	NA	NA	NA	NA
Leobordea_lotoidea	NA	2	South_Africa	NA	1	NA	NA	NA	NA	NA	NA
Leptolobium_dasycarpum	NA	NA	NA	NA	NA	NA	NA	NA	NA	NA	NA
Listia_heterophylla	NA	2	Namibia	7	1	NA	NA	NA	NA	NA	NA
Lotononis_alpina	NA	2	South_Africa	NA	1	NA	NA	NA	NA	NA	NA
Lotononis_gracilis	NA	2	South_Africa	9	1	NA	NA	NA	NA	NA	NA
Lotononis_involucrata	NA	2	Namibia	NA	1	NA	NA	NA	NA	NA	NA
Lotononis_leptoloba	NA	2	South_Africa	NA	1	NA	NA	NA	NA	NA	NA
Lotononis_prostrata	NA	2	South_Africa	NA	1	NA	NA	NA	NA	NA	NA
Lotononis_stricta	NA	2	South_Africa	NA	1	NA	NA	NA	NA	NA	NA
Lotononis_tenella	NA	2	South_Africa	NA	1	NA	NA	NA	NA	NA	NA
Lotononis_trichopoda	NA	2	South_Africa	9	1	NA	NA	NA	NA	NA	NA
Lupinus_argenteus	NA	3	NA	6	NA	NA	NA	NA	NA	NA	NA
Pearsonia_sessilifolia	NA	2	NA	12	NA	NA	NA	NA	NA	NA	NA
Piptanthus_nepalensis	NA	NA	NA	NA	NA	NA	NA	NA	NA	NA	NA
Podalyria_buxifolia	NA	2	South_Africa	NA	1	NA	NA	NA	NA	NA	NA
Poecilanthe_parviflora	NA	2	Brazil	8	0	NA	NA	NA	NA	NA	NA
Polhillia_pallens	NA	3	South_Africa	6	1	NA	NA	NA	NA	NA	NA
Rafnia_amplexicualis	NA	0	South_Africa	NA	1	NA	NA	NA	NA	NA	NA
Rafnia_capensis	NA	0	South_Africa	6	1	NA	NA	NA	NA	NA	NA
Rafnia_ovata	NA	0	South_Africa	NA	1	NA	NA	NA	NA	NA	NA
Robynsiophyton_vanderystii	NA	2	South_Africa	12	1	NA	NA	NA	NA	NA	NA
Rothia_indica	NA	NA	India	NA	2	NA	NA	NA	NA	NA	NA
Sophora_davidii_	NA	3	NA	8	NA	NA	NA	NA	NA	NA	NA
Spartium_junceum	NA	NA	NA	NA	NA	NA	NA	NA	NA	NA	NA
Wiborgia_mucronata	NA	2	South_Africa	6	1	NA	NA	NA	NA	NA	NA
Wiborgia_obcordata	NA	2	South_Africa	NA	1	NA	NA	NA	NA	NA	NA
Wiborgia_sericea	NA	2	South_Africa	NA	1	NA	NA	NA	NA	NA	NA
Wiborgiella_leipoldtiana	NA	2	South_Africa	6	1	NA	NA	NA	NA	NA	NA

## Sheet: Sheet 1
Species name	Sections Polhill (1982)	Sections Le Roux et al. (2013)	Region	Region 2	Region 3	Region 4	Leaf type	Leaf type binary	Keel	Calyx lobing	Calyx length	Köppen-Geiger category	Köppen-Geiger major climate group	GBIF occurrences	2n
Aspalathus chenopoda	NA	NA	1	NA	NA	NA	NA	NA	NA	NA	NA	NA	NA	NA	NA
Aspalathus fusca	NA	NA	1	NA	NA	NA	NA	NA	NA	NA	NA	NA	NA	NA	NA
Aspalathus nivea	NA	NA	1	NA	NA	NA	NA	NA	NA	NA	NA	NA	NA	NA	NA
Bolusia amboensis	NA	NA	1	NA	NA	NA	NA	NA	NA	NA	NA	NA	NA	NA	NA
Calobota cytisoides	NA	NA	1	NA	NA	NA	NA	NA	NA	NA	NA	NA	NA	NA	NA
Crotalaria abbreviata	3	1	1	NA	NA	NA	2	1	0	0	1	3	1	NA	NA
Crotalaria acicularis	6	4	3	4	NA	NA	0	0	1	1	0	1	0	26	NA
Crotalaria aculeata	7	6	1	NA	NA	NA	2	1	1	0	1	3	1	58	1
Crotalaria adamsonii	2	8	1	NA	NA	NA	0	0	0	0	0	3	1	NA	NA
Crotalaria adenocarpoides	8	6	1	NA	NA	NA	2	1	1	0	1	3	1	12	NA
Crotalaria adolfi	2	2	1	NA	NA	NA	2	1	0	0	0	13	3	NA	NA
Crotalaria aegyptiaca	6	4	1	NA	NA	NA	0	0	1	1	0	5	2	63	1
Crotalaria agatiflora	1	11	1	NA	NA	NA	2	1	0	0	0	9	3	147	1
Crotalaria alata	6	4	3	4	NA	NA	0	0	1	1	0	0	0	151	1
Crotalaria albicaulis	3	1	1	NA	NA	NA	2	1	0	0	1	7	2	NA	NA
Crotalaria albida	6	4	3	4	NA	NA	0	0	1	1	0	0	0	157	1
Crotalaria alexandri	8	6	1	NA	NA	NA	2	1	1	0	1	3	1	20	NA
Crotalaria allophylla	3	5	1	NA	NA	NA	2	1	0	0	1	NA	NA	NA	NA
Crotalaria amoena	2	8	1	NA	NA	NA	2	1	0	0	0	3	1	NA	NA
Crotalaria angulata	6	4	3	NA	NA	NA	0	0	1	1	0	0	0	11	NA
Crotalaria ankaratrana	2	8	2	NA	NA	NA	2	1	0	0	0	13	3	NA	NA
Crotalaria annua	8	6	1	NA	NA	NA	2	1	1	0	1	12	3	NA	NA
Crotalaria anomala	3	1	2	NA	NA	NA	2	1	0	0	1	7	2	NA	NA
Crotalaria anthyllopsis	3	1	1	NA	NA	NA	1	1	0	0	1	3	1	23	NA
Crotalaria arenaria	6	4	1	NA	NA	NA	0	0	1	1	0	5	2	13	1
Crotalaria argenteotomentosa	8	6	1	NA	NA	NA	2	1	1	0	1	12	3	NA	NA
Crotalaria argyraea	3	1	1	NA	NA	NA	2	1	0	0	1	5	2	30	NA
Crotalaria argyrolobioides	8	6	1	NA	NA	NA	2	1	1	0	1	3	1	NA	1
Crotalaria aridicola	8	6	4	NA	NA	NA	2	1	1	0	1	7	2	130	NA
Crotalaria arushae	3	1	1	NA	NA	NA	2	1	0	0	1	13	3	NA	NA
Crotalaria assamica	7	6	3	NA	NA	NA	0	0	1	1	1	NA	NA	NA	NA
Crotalaria atrorubens	2	1	1	NA	NA	NA	2	1	0	1	0	NA	NA	NA	1
Crotalaria aurea	7	6	1	NA	NA	NA	2	1	1	0	1	5	2	NA	NA
Crotalaria avonensis	6	4	0	NA	NA	NA	0	0	1	1	0	NA	NA	NA	NA
Crotalaria axillaris	7	6	1	NA	NA	NA	2	1	1	0	1	NA	NA	78	NA
Crotalaria axillifloroides	8	6	1	NA	NA	NA	2	1	1	0	1	12	3	16	NA
Crotalaria bahiaensis	2	1	0	NA	NA	NA	2	1	0	0	0	7	2	20	NA
Crotalaria balansae	6	4	0	NA	NA	NA	0	0	1	1	0	8	3	27	3
Crotalaria ballyi	5	7	1	NA	NA	NA	2	1	1	1	0	7	2	NA	NA
Crotalaria barbata	6	4	3	NA	NA	NA	0	0	1	1	0	NA	NA	NA	1
Crotalaria barkae	2	2	1	NA	NA	NA	2	1	0	0	0	NA	NA	NA	1
Crotalaria barnabassii	1	11	1	NA	NA	NA	2	1	0	0	1	7	2	16	1
Crotalaria becquetii	1	6	1	NA	NA	NA	2	1	0	0	1	13	3	30	NA
Crotalaria beddomeana	7	6	3	NA	NA	NA	0	0	1	0	1	3	1	NA	NA
Crotalaria benadirensis	3	1	1	NA	NA	NA	2	1	0	0	1	7	2	NA	NA
Crotalaria bequaertii	8	6	1	NA	NA	NA	2	1	1	0	1	12	3	25	NA
Crotalaria berteroana	7	6	3	4	NA	NA	0	0	0	NA	NA	NA	NA	24	2
Crotalaria bifaria	6	4	3	NA	NA	NA	0	0	1	1	0	1	0	NA	1
Crotalaria boehmii	3	1	1	NA	NA	NA	0	0	0	0	1	3	1	NA	NA
Crotalaria bogdaniana	3	1	1	NA	NA	NA	2	1	0	0	1	3	1	28	NA
Crotalaria boliviensis	6	4	0	NA	NA	NA	0	0	1	1	0	NA	NA	NA	NA
Crotalaria bongensis	4	1	1	NA	NA	NA	1	1	0	0	1	3	1	36	NA
Crotalaria boranica	4	5	1	NA	NA	NA	2	1	0	0	1	5	2	NA	NA
Crotalaria bosseri	1	11	2	NA	NA	NA	2	1	0	0	1	8	3	NA	NA
Crotalaria brachycarpa	2	6	0	NA	NA	NA	2	1	0	0	0	NA	NA	NA	NA
Crotalaria bracteata	3	1	3	NA	NA	NA	2	1	NA	NA	1	3	1	13	NA
Crotalaria brevicornuta	3	1	1	NA	NA	NA	1	1	0	0	1	NA	NA	NA	NA
Crotalaria brevidens	3	1	1	NA	NA	NA	2	1	0	0	1	3	1	84	1
Crotalaria breviflora	6	4	0	NA	NA	NA	0	0	1	1	0	8	3	97	3
Crotalaria brevipedunculata	6	4	0	NA	NA	NA	0	0	1	1	0	NA	NA	NA	NA
Crotalaria bupleurifolia	6	4	0	NA	NA	NA	0	0	1	1	0	NA	NA	55	3
Crotalaria burhia	6	4	3	NA	NA	NA	0	0	1	1	0	5	2	NA	1
Crotalaria burkeana	2	2	1	NA	NA	NA	2	1	0	0	0	7	2	58	NA
Crotalaria burttii	3	1	1	NA	NA	NA	2	1	0	0	1	3	1	17	1
Crotalaria cajanifolia	2	1	0	NA	NA	NA	2	1	0	0	0	NA	NA	238	NA
Crotalaria callensii	2	8	1	NA	NA	NA	2	1	0	0	0	3	1	NA	NA
Crotalaria calycina	6	4	1	2	3	NA	0	0	1	1	0	0	0	328	1
Crotalaria camptosepala	7	6	1	NA	NA	NA	2	1	1	0	1	NA	NA	NA	NA
Crotalaria capensis	1	11	1	NA	NA	NA	2	1	0	0	1	8	3	141	1
Crotalaria capillipes	2	8	1	NA	NA	NA	2	1	0	0	0	7	2	NA	NA
Crotalaria caudata	2	8	1	NA	NA	NA	2	1	0	0	0	12	3	28	NA
Crotalaria cephalotes	8	6	1	NA	NA	NA	2	1	1	0	1	3	1	120	1
Crotalaria chaco-serranensis	2	2	0	NA	NA	NA	2	1	0	0	0	3	1	NA	NA
Crotalaria chinensis	6	4	3	4	NA	NA	0	0	1	1	0	0	0	24	NA
Crotalaria chirindae	3	1	1	NA	NA	NA	2	1	0	0	1	3	1	NA	NA
Crotalaria chrysochlora	3	1	1	NA	NA	NA	2	1	0	0	1	3	1	39	NA
Crotalaria cistoides	2	8	1	NA	NA	NA	2	1	0	0	0	7	2	19	NA
Crotalaria clarkei	6	4	3	NA	NA	NA	0	0	1	1	0	3	1	NA	NA
Crotalaria claussenii	2	1	0	NA	NA	NA	2	1	0	0	0	NA	NA	NA	1
Crotalaria cleomifolia	3	1	1	3	NA	NA	3	1	0	0	1	3	1	82	NA
Crotalaria colorata	7	10	1	NA	NA	NA	2	1	1	0	1	5	2	12	NA
Crotalaria comanestiana	3	6	1	NA	NA	NA	3	1	0	0	1	7	2	24	1
Crotalaria concinna	8	6	1	NA	NA	NA	2	1	1	0	1	NA	NA	NA	NA
Crotalaria cornu-ammonis	2	7	2	NA	NA	NA	2	1	0	0	0	NA	NA	NA	NA
Crotalaria coursii	3	1	2	NA	NA	NA	2	1	0	0	1	8	3	42	NA
Crotalaria craspedocarpa	3	1	2	NA	NA	NA	2	1	0	0	1	9	3	12	NA
Crotalaria crispata	6	4	4	NA	NA	NA	0	0	1	1	0	3	1	193	NA
Crotalaria cunninghamii	7	6	4	NA	NA	NA	1	1	1	0	1	7	2	683	NA
Crotalaria cuspidata	8	6	1	NA	NA	NA	2	1	1	0	1	3	1	11	1
Crotalaria cylindrica	3	1	1	NA	NA	NA	2	1	0	0	1	7	2	18	NA
Crotalaria cylindrostachys	3	1	1	NA	NA	NA	1	1	0	0	1	NA	NA	NA	NA
Crotalaria cytisoides	3	1	3	NA	NA	NA	2	1	0	0	1	NA	NA	25	1
Crotalaria damarensis	2	7	1	NA	NA	NA	2	1	0	0	0	7	2	58	NA
Crotalaria decaryana	3	1	2	NA	NA	NA	2	1	0	0	1	1	0	39	NA
Crotalaria dedzana	7	6	1	NA	NA	NA	2	1	1	0	1	12	3	NA	NA
Crotalaria deserticola	7	6	1	NA	NA	NA	2	1	1	0	1	3	1	81	1
Crotalaria dewildemaniana	3	1	1	NA	NA	NA	2	1	0	0	1	3	1	45	1
Crotalaria dinteri	7	6	1	NA	NA	NA	2	1	1	0	1	5	2	NA	NA
Crotalaria diosmifolia	2	8	2	NA	NA	NA	2	1	0	0	0	13	3	40	NA
Crotalaria dissitiflora	3	1	4	NA	NA	NA	2	1	0	0	1	7	2	329	NA
Crotalaria distans	7	6	1	NA	NA	NA	2	1	1	0	1	7	2	96	NA
Crotalaria distantiflora	3	1	1	NA	NA	NA	2	1	0	0	1	3	1	32	1
Crotalaria doidgeae	1	11	1	NA	NA	NA	2	1	0	0	1	7	2	18	NA
Crotalaria dubia	6	4	3	NA	NA	NA	0	0	1	1	0	12	3	NA	NA
Crotalaria duboisii	8	6	1	NA	NA	NA	2	1	1	0	1	12	3	NA	NA
Crotalaria dumosa	3	1	1	NA	NA	NA	2	1	0	0	1	5	2	11	NA
Crotalaria dura	2	8	1	NA	NA	NA	2	1	0	0	0	3	1	34	NA
Crotalaria ebenoides	2	1	1	NA	NA	NA	1	1	0	0	0	NA	NA	NA	1
Crotalaria emarginata	3	1	1	NA	NA	NA	2	1	0	0	1	2	1	31	NA
Crotalaria emarginella	7	6	1	NA	NA	NA	2	1	1	0	1	NA	NA	NA	NA
Crotalaria emirnensis	7	6	2	NA	NA	NA	2	1	1	0	1	NA	NA	NA	NA
Crotalaria ephemera	8	6	1	NA	NA	NA	2	1	1	0	1	12	3	NA	NA
Crotalaria epunctata	6	4	3	NA	NA	NA	0	0	1	1	0	3	1	NA	NA
Crotalaria eremaea	7	6	4	NA	NA	NA	2	1	1	0	1	NA	NA	1068	NA
Crotalaria eremicola	7	6	1	NA	NA	NA	2	1	1	0	1	5	2	33	NA
Crotalaria evolvuloides	6	4	3	NA	NA	NA	0	0	1	1	0	1	0	NA	1
Crotalaria excisa	7	10	1	NA	NA	NA	2	1	1	0	1	9	3	46	NA
Crotalaria eximia	8	6	1	NA	NA	NA	2	1	1	0	1	3	1	NA	NA
Crotalaria fascicularis	7	6	1	NA	NA	NA	2	1	1	0	1	3	1	14	NA
Crotalaria ferruginea	6	4	3	NA	NA	NA	0	0	1	1	0	0	0	160	4
Crotalaria fiherenensis	1	11	2	NA	NA	NA	2	1	0	0	1	3	1	50	NA
Crotalaria filicaulis	8	6	1	NA	NA	NA	2	1	1	0	1	12	3	14	NA
Crotalaria filifolia	2	NA	0	NA	NA	NA	2	1	0	0	0	NA	NA	33	NA
Crotalaria filiformis	6	4	3	NA	NA	NA	0	0	1	1	0	1	0	NA	NA
Crotalaria filipes	6	4	3	NA	NA	NA	0	0	1	1	0	3	1	NA	NA
Crotalaria flavicarinata	4	9	1	NA	NA	NA	2	1	0	0	1	7	2	20	NA
Crotalaria flavicoma	6	4	0	NA	NA	NA	0	0	1	1	0	3	1	73	3
Crotalaria florida	8	6	1	NA	NA	NA	2	1	1	0	1	NA	NA	NA	NA
Crotalaria friesii	7	6	1	NA	NA	NA	2	1	1	0	1	12	3	NA	NA
Crotalaria fysonii	6	4	3	NA	NA	NA	0	0	1	1	0	3	1	10	1
Crotalaria gamwelliae	8	6	1	NA	NA	NA	2	1	1	0	1	12	3	NA	NA
Crotalaria gazensis	2	8	1	NA	NA	NA	2	1	0	0	0	NA	NA	12	NA
Crotalaria gillettii	4	1	1	NA	NA	NA	2	1	0	0	1	3	1	NA	NA
Crotalaria glauca	2	8	1	NA	NA	NA	0	0	0	0	0	3	1	194	1
Crotalaria glaucoides	2	8	1	NA	NA	NA	2	1	0	0	0	NA	NA	NA	1
Crotalaria globifera	7	6	1	NA	NA	NA	2	1	1	0	1	9	3	78	NA
Crotalaria goetzei	2	8	1	NA	NA	NA	2	1	0	0	0	12	3	10	1
Crotalaria goiasensis	6	4	0	NA	NA	NA	0	0	1	1	0	3	1	NA	NA
Crotalaria goodiiformis	2	2	1	NA	NA	NA	2	1	0	0	0	3	1	75	NA
Crotalaria goreensis	2	7	1	NA	NA	NA	2	1	0	0	0	3	1	459	1
Crotalaria grahamiana	7	6	3	NA	NA	NA	3	1	1	0	1	3	1	40	1
Crotalaria graminicola	8	6	1	NA	NA	NA	2	1	1	0	1	3	1	50	NA
Crotalaria grandiflora	6	4	0	NA	NA	NA	0	0	1	1	0	3	1	29	NA
Crotalaria greenwayi	7	6	1	NA	NA	NA	2	1	1	0	1	3	1	36	1
Crotalaria grevei	1	11	2	NA	NA	NA	2	1	0	0	1	3	1	55	NA
Crotalaria griquensis	7	6	1	NA	NA	NA	2	1	1	0	1	7	2	20	NA
Crotalaria harleyi	2	1	0	NA	NA	NA	2	1	0	0	0	3	1	24	1
Crotalaria hebecarpa	6	4	3	NA	NA	NA	0	0	1	1	0	3	1	NA	NA
Crotalaria heidmannii	4	9	1	NA	NA	NA	2	1	0	0	1	5	2	33	NA
Crotalaria hemsleyi	3	1	1	NA	NA	NA	2	1	0	0	1	3	1	NA	NA
Crotalaria heyneana	7	6	3	NA	NA	NA	0	0	1	0	1	3	1	NA	NA
Crotalaria hilariana	6	4	0	NA	NA	NA	0	0	1	1	0	8	3	30	3
Crotalaria hirsuta	6	4	3	NA	NA	NA	0	0	1	1	0	9	3	NA	1
Crotalaria hirta	6	4	3	NA	NA	NA	0	0	1	1	0	7	2	NA	1
Crotalaria holosericea	2	1	0	NA	NA	NA	2	1	0	0	0	2	1	103	1
Crotalaria humbertiana	7	6	2	NA	NA	NA	2	1	1	0	1	7	2	19	NA
Crotalaria humifusa	6	4	3	4	NA	NA	0	0	1	1	0	0	0	44	3
Crotalaria humilis	7	10	1	NA	NA	NA	2	1	1	0	1	5	2	27	NA
Crotalaria hyssopifolia	8	6	1	NA	NA	NA	2	1	1	0	1	3	1	91	1
Crotalaria ibityensis	3	1	2	NA	NA	NA	2	1	0	0	1	NA	NA	NA	NA
Crotalaria impressa	3	1	1	NA	NA	NA	2	1	0	0	1	5	2	NA	1
Crotalaria incana	2	2	5	NA	NA	NA	2	1	0	0	0	3	1	1136	0
Crotalaria incrassifolia	7	6	1	NA	NA	NA	2	1	1	0	1	5	2	NA	NA
Crotalaria inopinata	3	1	1	NA	NA	NA	2	1	0	0	1	3	1	NA	NA
Crotalaria involutifolia	3	1	1	NA	NA	NA	0	0	0	0	1	12	3	NA	NA
Crotalaria iringana	3	1	1	NA	NA	NA	1	1	0	0	1	3	1	10	NA
Crotalaria irwinii	6	4	0	NA	NA	NA	0	0	1	1	0	NA	NA	NA	NA
Crotalaria juncea	6	4	3	NA	NA	NA	0	0	1	1	0	1	0	321	1
Crotalaria karagwensis	7	6	1	NA	NA	NA	0	0	1	0	1	3	1	13	NA
Crotalaria keniensis	7	6	1	NA	NA	NA	2	1	1	0	1	3	1	40	NA
Crotalaria khasiana	6	4	3	NA	NA	NA	0	0	1	1	0	NA	NA	NA	NA
Crotalaria kipandensis	8	6	1	NA	NA	NA	1	1	1	0	1	12	3	25	1
Crotalaria kirkii	3	1	1	NA	NA	NA	2	1	0	0	1	3	1	NA	1
Crotalaria kurtii	7	6	1	NA	NA	NA	2	1	1	0	1	7	2	NA	NA
Crotalaria kurzii	6	4	3	4	NA	NA	0	0	1	1	0	12	3	NA	NA
Crotalaria laburnifolia	1	11	1	2	3	4	2	1	0	0	1	3	1	348	1
Crotalaria laburnoides	7	6	1	NA	NA	NA	2	1	1	0	1	3	1	62	1
Crotalaria lachnocarpoides	2	8	1	NA	NA	NA	2	1	0	0	0	3	1	105	1
Crotalaria lachnophora	2	7	1	NA	NA	NA	2	1	0	0	0	3	1	64	1
Crotalaria laeta	2	8	0	NA	NA	NA	2	1	0	0	0	3	1	18	1
Crotalaria laevigata	3	1	2	NA	NA	NA	2	1	0	0	1	NA	NA	NA	NA
Crotalaria lanceolata	3	1	1	NA	NA	NA	2	1	0	0	1	3	1	442	1
Crotalaria lasiocarpa	2	8	1	NA	NA	NA	2	1	0	0	0	3	1	NA	NA
Crotalaria lathyroides	3	1	1	NA	NA	NA	2	1	0	0	1	3	1	34	NA
Crotalaria laxiflora	8	6	1	NA	NA	NA	2	1	1	0	1	3	1	NA	1
Crotalaria leandriana	1	11	2	NA	NA	NA	2	1	0	0	1	9	3	NA	NA
Crotalaria lebeckioides	1	11	1	NA	NA	NA	2	1	0	0	1	6	2	NA	NA
Crotalaria lebrunii	1	11	1	NA	NA	NA	2	1	0	0	1	3	1	NA	NA
Crotalaria lepidissima	8	6	1	NA	NA	NA	2	1	1	0	1	NA	NA	NA	NA
Crotalaria leprieurii	4	9	1	NA	NA	NA	1	1	1	0	1	NA	NA	NA	1
Crotalaria linearifoliolata	5	3	1	NA	NA	NA	2	1	1	1	0	5	2	NA	NA
Crotalaria linifolia	6	4	2	3	NA	NA	0	0	1	1	0	NA	NA	NA	1
Crotalaria longidens	1	11	1	NA	NA	NA	2	1	0	0	1	7	2	NA	NA
Crotalaria longipes	7	6	3	NA	NA	NA	0	0	1	0	1	3	1	NA	NA
Crotalaria longirostrata	7	6	0	NA	NA	NA	2	1	1	0	1	NA	NA	173	3
Crotalaria lotifolia	7	6	0	NA	NA	NA	2	1	1	0	1	NA	NA	11	NA
Crotalaria lotiformis	3	1	1	NA	NA	NA	2	1	0	0	1	13	3	NA	NA
Crotalaria lotoides	2	2	1	NA	NA	NA	2	1	0	0	0	7	2	50	NA
Crotalaria lukwangulensis	7	6	1	NA	NA	NA	2	1	1	0	1	3	1	31	NA
Crotalaria lunulata	7	6	3	NA	NA	NA	0	0	1	0	1	3	1	NA	NA
Crotalaria luondeensis	8	6	1	NA	NA	NA	2	1	1	0	1	NA	NA	NA	NA
Crotalaria lutescens	7	6	3	NA	NA	NA	0	0	1	0	1	3	1	NA	NA
Crotalaria macrocarpa	7	6	1	NA	NA	NA	2	1	1	0	1	8	3	17	NA
Crotalaria madurensis	7	6	3	NA	NA	NA	0	0	1	0	1	3	1	NA	1
Crotalaria magaliesbergensis	7	6	1	NA	NA	NA	2	1	1	0	1	NA	NA	NA	NA
Crotalaria mahafalensis	7	6	2	NA	NA	NA	2	1	1	0	1	7	2	13	NA
Crotalaria mairei	6	4	3	NA	NA	NA	0	0	1	1	0	NA	NA	NA	NA
Crotalaria malindiensis	3	1	1	NA	NA	NA	2	1	0	0	1	2	1	11	NA
Crotalaria martiana	6	4	0	NA	NA	NA	0	0	1	1	0	3	1	60	3
Crotalaria massaiensis	3	1	1	NA	NA	NA	2	1	0	0	1	2	1	24	3
Crotalaria mauensis	2	2	1	NA	NA	NA	2	1	0	0	0	9	3	16	0
Crotalaria medicaginea	7	6	3	4	NA	NA	2	1	1	0	1	0	0	1559	1
Crotalaria melanocalyx	8	6	1	NA	NA	NA	2	1	1	0	1	13	3	NA	NA
Crotalaria mesopontica	3	1	1	NA	NA	NA	2	1	0	0	1	3	1	47	1
Crotalaria meyerana	7	10	1	NA	NA	NA	2	1	1	0	1	4	2	NA	NA
Crotalaria micans	2	7	0	NA	NA	NA	2	1	0	0	0	8	3	662	1
Crotalaria microcarpa	4	1	1	NA	NA	NA	2	1	0	0	1	3	1	187	NA
Crotalaria microphylla	4	5	1	NA	NA	NA	2	1	0	0	1	5	2	NA	NA
Crotalaria microthamnus	8	6	1	NA	NA	NA	2	1	1	0	1	3	1	NA	NA
Crotalaria mildbraedii	7	6	1	NA	NA	NA	2	1	1	0	1	9	3	15	NA
Crotalaria miottoae	2	8	0	NA	NA	NA	2	1	0	0	0	8	3	NA	1
Crotalaria miranda	7	6	1	NA	NA	NA	0	0	1	0	1	3	1	NA	NA
Crotalaria mitchellii	3	1	4	NA	NA	NA	0	0	0	0	1	NA	NA	319	NA
Crotalaria mollicula	2	NA	0	NA	NA	NA	2	1	0	0	0	NA	NA	108	NA
Crotalaria monophylla	4	9	1	NA	NA	NA	2	1	NA	NA	NA	NA	NA	NA	NA
Crotalaria montana	6	4	3	4	NA	NA	0	0	1	1	0	3	1	1077	NA
Crotalaria monteiroi	1	11	1	NA	NA	NA	2	1	0	0	1	3	1	117	NA
Crotalaria mortonii	2	1	1	NA	NA	NA	2	1	0	1	0	NA	NA	NA	NA
Crotalaria mudugensis	7	6	1	NA	NA	NA	2	1	1	0	NA	3	1	NA	NA
Crotalaria muenzneri	3	1	1	NA	NA	NA	2	1	0	0	1	0	0	11	NA
Crotalaria multiflora	6	4	3	NA	NA	NA	0	0	1	1	0	NA	NA	NA	NA
Crotalaria mysorensis	6	4	3	NA	NA	NA	0	0	1	1	0	NA	NA	30	1
Crotalaria nana	6	4	3	4	NA	NA	0	0	1	1	0	3	1	NA	1
Crotalaria natalitia	2	7	1	NA	NA	NA	2	1	0	0	0	3	1	178	1
Crotalaria nayaritensis	6	4	0	NA	NA	NA	0	0	1	1	0	NA	NA	23	3
Crotalaria neglecta	NA	NA	1	NA	NA	NA	2	1	NA	NA	NA	NA	NA	NA	NA
Crotalaria nigricans	2	8	1	NA	NA	NA	2	1	0	0	0	3	1	NA	NA
Crotalaria nitens	6	4	0	NA	NA	NA	0	0	1	1	0	0	0	207	3
Crotalaria notonii	7	6	3	NA	NA	NA	2	1	1	0	1	3	1	NA	NA
Crotalaria novae-hollandiae	7	6	4	NA	NA	NA	1	1	1	0	1	7	2	NA	NA
Crotalaria obscura	2	2	1	NA	NA	NA	2	1	0	0	0	9	3	37	NA
Crotalaria obtecta	6	4	3	NA	NA	NA	0	0	1	1	0	3	1	NA	NA
Crotalaria ochroleuca	3	1	1	NA	NA	NA	2	1	0	0	1	3	1	105	1
Crotalaria oligosperma	7	6	1	NA	NA	NA	2	1	1	0	1	5	2	NA	NA
Crotalaria ononoides	2	1	1	NA	NA	NA	2	1	0	0	0	3	1	116	1
Crotalaria oocarpa	7	6	1	NA	NA	NA	2	1	1	0	1	3	1	26	NA
Crotalaria orientalis	4	9	1	NA	NA	NA	1	1	0	0	1	7	2	19	NA
Crotalaria orixensis	6	4	1	3	NA	NA	0	0	1	1	0	7	2	NA	1
Crotalaria orthoclada	2	8	1	NA	NA	NA	2	1	0	0	0	3	1	15	1
Crotalaria otoptera	6	4	0	NA	NA	NA	0	0	1	1	0	3	1	NA	3
Crotalaria pallida	3	1	5	NA	NA	NA	2	1	0	0	1	3	1	1092	1
Crotalaria pallidicaulis	1	11	1	NA	NA	NA	2	1	0	0	1	12	3	NA	NA
Crotalaria parvula	8	6	1	NA	NA	NA	2	1	1	0	1	12	3	NA	NA
Crotalaria passerinoides	8	6	1	NA	NA	NA	0	0	1	0	1	3	1	NA	NA
Crotalaria paulina	6	4	0	NA	NA	NA	0	0	1	1	0	8	3	69	3
Crotalaria perrieri	2	8	2	NA	NA	NA	2	1	0	0	0	9	3	NA	NA
Crotalaria persica	3	1	1	NA	NA	NA	2	1	0	0	1	5	2	15	NA
Crotalaria phylloloba	2	2	1	NA	NA	NA	2	1	0	0	0	3	1	NA	NA
Crotalaria pilosa	6	4	0	NA	NA	NA	0	0	1	1	0	3	1	122	3
Crotalaria pilosiflora	7	6	1	NA	NA	NA	2	1	1	0	1	12	3	NA	NA
Crotalaria pisicarpa	2	1	1	NA	NA	NA	2	1	0	0	0	7	2	46	NA
Crotalaria pleiophylla	3	1	1	NA	NA	NA	3	1	0	0	1	NA	NA	NA	NA
Crotalaria plowdenii	3	1	1	NA	NA	NA	2	1	0	0	1	13	3	12	NA
Crotalaria podocarpa	2	7	1	NA	NA	NA	2	1	0	0	0	7	2	122	1
Crotalaria poissonii	7	6	2	NA	NA	NA	2	1	1	0	1	7	2	10	NA
Crotalaria polhillii	3	1	1	NA	NA	NA	2	1	0	0	1	NA	NA	NA	NA
Crotalaria polyphylla	6	4	0	NA	NA	NA	0	0	1	1	0	NA	NA	NA	3
Crotalaria prittwitzii	2	7	1	NA	NA	NA	2	1	0	0	0	3	1	NA	NA
Crotalaria prolongata	8	6	1	NA	NA	NA	2	1	1	0	1	12	3	NA	1
Crotalaria prostrata	6	4	3	NA	NA	NA	0	0	1	1	0	0	0	18	1
Crotalaria pseudodiloloensis	8	6	1	NA	NA	NA	2	1	1	0	1	3	1	NA	NA
Crotalaria pseudotenuirama	8	6	1	NA	NA	NA	2	1	1	0	1	3	1	25	NA
Crotalaria pulchra	7	6	3	NA	NA	NA	0	0	1	0	1	3	1	NA	NA
Crotalaria pumila	7	6	0	NA	NA	NA	2	1	1	0	1	NA	NA	465	3
Crotalaria purdiana	7	6	0	NA	NA	NA	2	1	1	0	1	NA	NA	12	NA
Crotalaria purshii	6	4	0	NA	NA	NA	0	0	1	1	0	NA	NA	18	3
Crotalaria pusilla	6	4	3	NA	NA	NA	0	0	1	1	0	3	1	NA	1
Crotalaria pycnostachya	3	1	1	NA	NA	NA	2	1	0	0	1	13	3	84	1
Crotalaria quartiniana	2	2	1	NA	NA	NA	2	1	0	0	0	NA	NA	NA	0
Crotalaria quercetorum	6	4	0	NA	NA	NA	0	0	1	1	0	NA	NA	71	3
Crotalaria quinquefolia	7	6	3	4	NA	NA	3	1	1	0	1	0	0	35	1
Crotalaria ramosissima	7	6	3	NA	NA	NA	0	0	1	0	1	3	1	247	1
Crotalaria recta	7	4	1	NA	NA	NA	0	0	1	0	1	3	1	142	1
Crotalaria reptans	2	1	1	NA	NA	NA	2	1	0	0	1	NA	NA	NA	NA
Crotalaria retusa	7	6	5	NA	NA	NA	0	0	1	0	1	12	3	1108	1
Crotalaria rhodesiae	2	7	1	NA	NA	NA	2	1	0	0	1	NA	NA	NA	1
Crotalaria rogersii	3	1	1	NA	NA	NA	2	1	0	0	1	12	3	24	1
Crotalaria rubiginosa	NA	NA	3	NA	NA	NA	0	0	NA	NA	NA	3	1	NA	NA
Crotalaria rufipila	2	1	0	NA	NA	NA	2	1	0	0	0	3	1	15	1
Crotalaria rzedowskii	6	4	0	NA	NA	NA	0	0	1	1	0	NA	NA	NA	NA
Crotalaria sagittalis	6	4	0	NA	NA	NA	0	0	1	1	0	3	1	571	3
Crotalaria saharae	3	1	1	NA	NA	NA	3	1	0	0	1	NA	NA	13	1
Crotalaria salicifolia	6	4	3	NA	NA	NA	0	0	1	1	0	3	1	NA	NA
Crotalaria saltiana	3	1	1	NA	NA	NA	2	1	0	0	1	5	2	38	1
Crotalaria sandoorensis	7	6	3	NA	NA	NA	0	0	1	0	1	NA	NA	NA	NA
Crotalaria scassellatii	7	6	1	NA	NA	NA	2	1	1	0	1	2	1	NA	NA
Crotalaria semperflorens	7	6	3	NA	NA	NA	0	0	1	0	1	0	0	11	NA
Crotalaria sericifolia	2	8	1	NA	NA	NA	2	1	0	0	0	7	2	NA	NA
Crotalaria sessiliflora	6	4	3	4	NA	NA	0	0	1	1	0	0	0	NA	1
Crotalaria shanica	NA	NA	3	NA	NA	NA	0	0	2	1	1	NA	NA	145	1
Crotalaria shirensis	4	9	1	NA	NA	NA	0	0	0	0	1	NA	NA	17	NA
Crotalaria smithiana	3	1	4	NA	NA	NA	0	0	0	0	0	NA	NA	231	NA
Crotalaria spartea	3	1	1	NA	NA	NA	0	0	0	0	0	NA	NA	NA	1
Crotalaria spartioides	4	9	1	NA	NA	NA	1	1	0	0	1	5	2	72	NA
Crotalaria speciosa	6	4	3	NA	NA	NA	0	0	1	1	0	NA	NA	NA	NA
Crotalaria spectabilis	7	4	3	NA	NA	NA	0	0	1	0	1	12	3	222	1
Crotalaria sphaerocarpa	4	9	1	NA	NA	NA	2	1	0	0	1	7	2	187	1
Crotalaria spinosa	7	6	1	NA	NA	NA	2	1	1	0	1	3	1	120	1
Crotalaria steudneri	3	1	1	NA	NA	NA	2	1	0	0	1	7	2	18	NA
Crotalaria stipitata	7	6	3	NA	NA	NA	2	1	1	0	1	3	1	NA	NA
Crotalaria stipularia	6	4	0	NA	NA	NA	0	0	1	1	0	3	1	257	3
Crotalaria stolzii	2	1	1	NA	NA	NA	2	1	0	0	0	NA	NA	NA	NA
Crotalaria strigulosa	NA	NA	1	NA	NA	NA	2	1	NA	NA	NA	NA	NA	NA	NA
Crotalaria subdecurrens	6	4	0	NA	NA	NA	0	0	1	1	0	3	1	16	3
Crotalaria subperfoliata	7	6	3	NA	NA	NA	0	0	1	0	1	3	1	NA	NA
Crotalaria tanety	3	1	2	NA	NA	NA	2	1	0	0	1	NA	NA	58	NA
Crotalaria teixeirae	7	6	1	NA	NA	NA	2	1	1	0	1	7	2	NA	NA
Crotalaria tenuipedicellata	8	6	1	NA	NA	NA	2	1	1	0	0	NA	NA	NA	NA
Crotalaria tetragona	3	1	3	NA	NA	NA	0	0	0	0	1	12	3	27	1
Crotalaria thebaica	6	4	1	NA	NA	NA	0	0	1	1	0	5	2	NA	NA
Crotalaria trichotoma	3	1	1	NA	NA	NA	2	1	0	0	1	3	1	198	NA
Crotalaria trifoliastrum	8	6	3	NA	NA	NA	2	1	1	0	1	NA	NA	NA	1
Crotalaria trifoliolata	3	1	1	NA	NA	NA	2	1	0	0	1	3	1	NA	NA
Crotalaria triquetra	6	4	3	NA	NA	NA	0	0	1	1	0	5	2	NA	NA
Crotalaria tweediana	6	4	0	NA	NA	NA	0	0	1	1	0	8	3	21	5
Crotalaria ulbrichiana	1	11	1	NA	NA	NA	2	1	0	0	1	7	2	NA	NA
Crotalaria uliginosa	6	4	3	4	NA	NA	0	0	1	1	0	NA	NA	NA	NA
Crotalaria uncinella	3	1	1	2	3	NA	2	1	0	0	1	3	1	102	NA
Crotalaria unifoliolata	2	1	0	NA	NA	NA	1	1	0	0	0	3	1	75	1
Crotalaria vanmeelii	4	9	1	NA	NA	NA	0	0	0	0	1	12	3	NA	NA
Crotalaria varicosa	2	8	1	NA	NA	NA	2	1	0	0	0	NA	NA	NA	NA
Crotalaria variegata	2	8	1	NA	NA	NA	2	1	0	0	0	12	3	12	NA
Crotalaria vasculosa	3	1	1	NA	NA	NA	2	1	0	0	1	3	1	34	NA
Crotalaria velutina	6	4	0	NA	NA	NA	0	0	1	1	0	3	1	57	3
Crotalaria verrucosa	7	6	3	NA	NA	NA	0	0	1	0	1	3	1	433	1
Crotalaria vespertilio	6	4	0	NA	NA	NA	0	0	1	1	0	3	1	32	3
Crotalaria virgulata	7	6	1	NA	NA	NA	2	1	1	0	1	3	1	130	1
Crotalaria virgultatis	4	9	1	NA	NA	NA	3	1	0	0	1	NA	NA	NA	NA
Crotalaria vitellina	2	8	0	NA	NA	NA	2	1	0	0	0	8	3	161	1
Crotalaria walkeri	7	6	3	NA	NA	NA	0	0	1	0	1	NA	NA	NA	1
Crotalaria wightiana	6	4	3	NA	NA	NA	0	0	1	1	0	NA	NA	NA	1
Crotalaria xanthoclada	2	7	2	NA	NA	NA	2	1	0	0	0	13	3	48	NA
Crotalaria yunnanensis	6	4	3	NA	NA	NA	0	0	1	1	0	13	3	17	NA
Euchlora hirsuta	NA	NA	1	NA	NA	NA	NA	NA	NA	NA	NA	NA	NA	NA	NA
Ezoloba macrocarpa	NA	NA	1	NA	NA	NA	NA	NA	NA	NA	NA	NA	NA	NA	NA
Lebeckia brevicarpa	NA	NA	1	NA	NA	NA	NA	NA	NA	NA	NA	NA	NA	NA	NA
Lebeckia meyeriana	NA	NA	1	NA	NA	NA	NA	NA	NA	NA	NA	NA	NA	NA	NA
Lebeckia sepiaria	NA	NA	1	NA	NA	NA	NA	NA	NA	NA	NA	NA	NA	NA	NA
Leobordea corymbosa	NA	NA	1	NA	NA	NA	NA	NA	NA	NA	NA	NA	NA	NA	NA
Leobordea digitata	NA	NA	1	NA	NA	NA	NA	NA	NA	NA	NA	NA	NA	NA	NA
Leobordea longicephala	NA	NA	1	NA	NA	NA	NA	NA	NA	NA	NA	NA	NA	NA	NA
Leobordea lotoidea	NA	NA	1	NA	NA	NA	NA	NA	NA	NA	NA	NA	NA	NA	NA
Listia heterophylla	NA	NA	1	NA	NA	NA	NA	NA	NA	NA	NA	NA	NA	NA	NA
Lotononis alpina	NA	NA	1	NA	NA	NA	NA	NA	NA	NA	NA	NA	NA	NA	NA
Lotononis gracilis	NA	NA	1	NA	NA	NA	NA	NA	NA	NA	NA	NA	NA	NA	NA
Lotononis involucrata	NA	NA	1	NA	NA	NA	NA	NA	NA	NA	NA	NA	NA	NA	NA
Lotononis leptoloba	NA	NA	1	NA	NA	NA	NA	NA	NA	NA	NA	NA	NA	NA	NA
Lotononis prostrata	NA	NA	1	NA	NA	NA	NA	NA	NA	NA	NA	NA	NA	NA	NA
Lotononis stricta	NA	NA	1	NA	NA	NA	NA	NA	NA	NA	NA	NA	NA	NA	NA
Lotononis tenella	NA	NA	1	NA	NA	NA	NA	NA	NA	NA	NA	NA	NA	NA	NA
Lotononis trichopoda	NA	NA	1	NA	NA	NA	NA	NA	NA	NA	NA	NA	NA	NA	NA
Pearsonia sessilifolia	NA	NA	1	NA	NA	NA	NA	NA	NA	NA	NA	NA	NA	NA	NA
Rafnia amplexicualis	NA	NA	1	NA	NA	NA	NA	NA	NA	NA	NA	NA	NA	NA	NA
Rafnia capensis	NA	NA	1	NA	NA	NA	NA	NA	NA	NA	NA	NA	NA	NA	NA
Rafnia ovata	NA	NA	1	NA	NA	NA	NA	NA	NA	NA	NA	NA	NA	NA	NA
Robynsiophyton vanderystii	NA	NA	1	3	NA	NA	NA	NA	NA	NA	NA	NA	NA	NA	NA
Rothia indica	NA	NA	1	NA	NA	NA	NA	NA	NA	NA	NA	NA	NA	NA	NA
Wiborgia mucronata	NA	NA	1	NA	NA	NA	NA	NA	NA	NA	NA	NA	NA	NA	NA
Wiborgia obcordata	NA	NA	1	NA	NA	NA	NA	NA	NA	NA	NA	NA	NA	NA	NA
Wiborgia sericea	NA	NA	1	NA	NA	NA	NA	NA	NA	NA	NA	NA	NA	NA	NA
Wiborgiella leipoldtiana	NA	NA	1	NA	NA	NA	NA	NA	NA	NA	NA	NA	NA	NA	NA
References for chromosome numbers:
Almada, R.D., Daviña, J.R., Seijo, J.G. 2006. Karyotype analysis and chromosome evolution in southernmost South American species of Crotalaria (Leguminosae). Bot. J. Linn. Soc. 150:329-341.
Atchison, E. 1950. Studies in the Leguminosae. V. Cytological observations on Crotalaria. J. Elisha Mitchell Sci. Soc. 66:70-75.
Bandel, G. 1974. Chromosome numbers and evolution in the Leguminosae. Caryologia 27:17-32.
Boulter, D., Derbyshire, E., Frahm-Leliveld, J.A., Polhill, R.M. 1970. Observations on the cytology and seed proteins of various African species of Crotalaria L. (Leguminosae). New Phytol. 69:117-131.
Chennaveeraiah, M.S., Patil, B.C. 1973. Chromosome number and karyotype study in eight species of Crotalaria. Cytologia 38:73-79.
Flores, A.S., Corrêa, A.M., Forni-Martins, E.R., Tozzi, A.M.G.D.A. 2006. Chromosome numbers in Brazilian species of Crotalaria (Leguminosae, Papilionoideae) and their taxonomic significance. Bot. J. Linn. Soc. 151:271-277.
Gu, Z.J., Sun, H. 1998. The chromosome report of some plants from Motuo, Xizang (Tibet). Acta Bot. Yunnan. 20:207-210.
Kumari, S., Bir, S.S. 1990. Karyomorphological evolution in Papilionaceae. J. Cytol. Genet 25:173-219.
Li, J.Q. 1988. On the karyotypes in six species of Crotalaria L. in Yunnan. J. Wuhan Bot. Res. 6:13-20.
Manandhar, L., Sakya, S.R. 2003. Karyomorphological observations in Desmodium Desv. and its related taxa of Nepal. Cytologia 68:121-126.
Mangotra, R., Koul, A.K. 1991. Polyploidy in genus Crotalaria. Cytologia 56:293-296.
Mohandas, A., Kuriachan, P.I. 1979. In IOPB chromosome number reports LXIII. Taxon 28:269.
Palomino, G., Vázquez, R. 1991. Cytogenetic studies in Mexican populations of species of Crotalaria L. (Leguminosae-Papilionoideae). Cytologia 56:343-351.
Raina, S.N., Verma, R.C. 1979. Cytogenetics of Crotalaria. I. Mitotic complements in twenty species of Crotalaria L. Cytologia 44:365-375.
Sanjappa, M., Dasgupta, A. 1983. Chromosome numbers in some Indian legumes. Indian J. Bot. 6:61-64.
Turner, B.L., Fearing, O.S. 1960. Chromosome numbers in the Leguminosae. III. Species of the southwestern United States and Mexico. Am. J. Bot.:603-608.
Verma, R.C., Raina, S.N. 1983. Cytogenetics of Crotalaria VIII. Male meiosis in 26 species. Cytologia 48:719-733.
Verma, R.C., Kesavacharyulu, K., Raina, S.N. 1984. Cytogenetics of Crotalaria. IX. Mitotic complements in 19 species. Cytologia 49:157-169.
Windler, D.R. 1974. Chromosome numbers for native North American unifoliolate species of Crotalaria (Leguminosae). Brittonia 26:172-176.
